# Supplementary material for: climwin: An R Toolbox for Climate Window Analysis
Source: PLoS One. 2016 Dec 14;11(12):e0167980. doi: 10.1371/journal.pone.0167980 (PMC5156382; doi:10.1371/journal.pone.0167980)
Supplement: S1 File — Simulated data used to generate Figs 5–7. (TXT) [file pone.0167980.s001.txt]

NUMBER	DATASET	RANDOM	KFOLD	SKIMMED	SAMPLESIZE	FURTH	R2	SLOPE	SLOPE_SE	SIMILAR	DAICc	DDAICcMean	DDAICcMedian	DDAICcMin	RANDDAICc	DURATION	WEIGHTDISTR	OPEN	CLOSE	COR	PVALUE	MIDPOINT	DISTRIBUTION	DDAICcVAR	WVAR	Wmean	Wmin	Wmedian
262	1	FALSE	0	FALSE	47	100	0.896512001	-4.634377718	0.23472109	0.9	-104.3246699	-100.8269641	-100.8589125	-99.16568238	-3.497705762	68	0.00990099	70	3	0.990685476	8.52E-24	70	0.068966976	1.41977884	0.000630133	-0.905105805	-0.867016113	-0.9062318
647	1	FALSE	0	FALSE	47	100	0.892156396	-4.252832091	0.220418823	0.833333333	-102.3870288	-99.16464703	-99.1257016	-98.02967964	-3.222381819	56	0.025237818	73	18	0.974912678	2.16E-23	73	0.156233124	1.131735631	0.000174803	-0.902154921	-0.881964667	-0.903319744
82	1	FALSE	0	FALSE	47	100	0.892265284	-4.40710273	0.228285199	0.969230769	-102.4345079	-96.36979739	-96.88407246	-93.06056252	-6.064710514	63	0.023878858	71	9	0.998640179	2.11E-23	71	0.149917255	6.332819694	0.009338223	-0.844535042	-0.677344205	-0.887594642
860	1	FALSE	0	FALSE	47	100	0.894484134	-4.262190292	0.218222306	0.852941176	-103.4126035	-98.62529079	-98.18837693	-96.99975152	-4.787312673	61	0.023296447	75	15	0.981233103	1.32E-23	75	0.128001753	2.597935933	0.001591833	-0.844224422	-0.785672685	-0.839836925
661	1	FALSE	0	FALSE	47	100	0.886319249	-4.101742187	0.218983039	0.784615385	-99.90956359	-95.13095278	-94.41236535	-93.03376863	-4.778610802	51	0.018054747	71	21	0.961233622	7.09E-23	71	0.13174804	5.670117441	0.001846533	-0.879479713	-0.818287711	-0.897883906
497	1	FALSE	0	FALSE	47	100	0.890789757	-4.746905596	0.247769827	0.984848485	-101.7951674	-97.34957159	-98.07950549	-92.88925334	-4.44559582	66	0.01786061	73	8	0.999279895	2.87E-23	73	0.105927545	9.551396502	0.033171835	-0.810095127	-0.492137449	-0.907784896
553	1	FALSE	0	FALSE	47	100	0.884478113	-4.903402866	0.26416782	0.928571429	-99.1544653	-94.24683129	-94.44941193	-91.60125745	-4.907634016	70	0.015336828	72	3	0.991572754	1.02E-22	72	0.12667523	4.667538245	0.00204058	-0.863249854	-0.79130266	-0.874587459
209	1	FALSE	0	FALSE	47	100	0.876485254	-4.699455245	0.262983414	0.885714286	-96.01014014	-92.39091008	-92.02422202	-89.8833397	-3.619230067	67	0.022325762	69	3	0.988582011	4.61E-22	69	0.107195225	3.892032213	8.95E-05	-0.907862551	-0.893418754	-0.90953213
262	1	FALSE	0	FALSE	40	100	0.915601282	-4.667953155	0.229905531	0.914285714	-96.54578033	-91.77188973	-91.44134052	-89.44077495	-4.773890595	69	0.013007183	71	3	0.994568575	5.34E-22	71	0.081280266	2.827226069	0.001564618	-0.891904485	-0.822170452	-0.904290429
158	1	FALSE	0	FALSE	47	100	0.88205209	-4.527535771	0.246804822	0.984848485	-98.1776609	-91.54941331	-91.46441943	-89.73772164	-6.628247589	66	0.023296447	73	8	0.999279895	1.63E-22	73	0.114386501	1.481566149	0.005589885	-0.836225976	-0.751116288	-0.854979616
332	1	FALSE	0	FALSE	47	100	0.885816103	-3.986534719	0.213363408	0.779411765	-99.70200261	-94.73021741	-94.90479477	-90.96286487	-4.971785202	56	0.052028732	75	20	0.961515508	7.84E-23	75	0.261354314	5.27484088	0.000956936	-0.846592895	-0.808969132	-0.844302077
533	1	FALSE	0	FALSE	47	100	0.872364349	-4.606910509	0.2626882	0.984848485	-94.46763852	-91.72561229	-92.29586689	-89.29802008	-2.742026233	66	0.032615026	72	7	0.999425531	9.67E-22	72	0.145142463	2.171000513	3.62E-05	-0.895554261	-0.886623957	-0.897495632
388	1	FALSE	0	FALSE	47	100	0.88222637	-4.144204711	0.225719435	0.776119403	-98.2471596	-93.22084939	-92.78645128	-90.76411433	-5.02631021	54	0.023296447	74	21	0.961652917	1.58E-22	74	0.204504846	5.686676678	0.002631471	-0.850980392	-0.775965832	-0.863715783
715	1	FALSE	0	FALSE	47	100	0.884503869	-4.352884937	0.234479446	0.830769231	-99.16494553	-93.19216552	-92.52425774	-88.73080366	-5.972780015	54	0.040186372	72	19	0.971015671	1.01E-22	72	0.269192895	11.54069149	0.000389461	-0.869734032	-0.842943118	-0.868763347
657	1	FALSE	0	FALSE	47	100	0.873565361	-4.153293178	0.235543794	0.815384615	-94.91198796	-90.72820487	-90.23012247	-89.01771795	-4.183783094	53	0.016889924	72	20	0.966044993	7.82E-22	72	0.128666998	1.839104693	0.001358481	-0.887866434	-0.839060377	-0.888953601
941	1	FALSE	0	FALSE	47	100	0.876591731	-4.456509073	0.249265391	0.9	-96.05067442	-90.56489226	-92.3052688	-85.51651747	-5.485782165	68	0.039409823	70	3	0.990685476	4.52E-22	70	0.202069805	9.462019318	0.000500034	-0.873888565	-0.842748981	-0.869151621
761	1	FALSE	0	FALSE	47	100	0.874448833	-4.463126125	0.252101876	0.953846154	-95.24155711	-90.842455	-91.44262587	-87.79255542	-4.399102109	62	0.015725102	72	11	0.994709551	6.67E-22	72	0.107343444	3.748661203	0.000440259	-0.89602019	-0.867986799	-0.897301495
862	1	FALSE	0	FALSE	47	100	0.872050003	-4.524609826	0.258359434	0.914285714	-94.35202748	-90.03038753	-91.19382191	-86.49442618	-4.321639952	69	0.039215686	71	3	0.991499319	1.02E-21	71	0.213318056	4.939615447	0.000728042	-0.871092992	-0.843913803	-0.863133372
333	1	FALSE	0	FALSE	47	100	0.878173433	-4.210391573	0.233774473	0.820895522	-96.65695863	-90.73543512	-91.55619846	-88.27540375	-5.921523512	57	0.036497767	74	18	0.974135338	3.38E-22	74	0.229120212	2.549708432	0.001900384	-0.856532712	-0.812269462	-0.858085809
116	1	FALSE	0	FALSE	47	100	0.875547198	-4.078868061	0.229242934	0.830769231	-95.65453842	-90.64405826	-90.63617959	-87.18529341	-5.010480153	54	0.022131625	72	19	0.971015671	5.47E-22	72	0.191835259	4.91294095	0.000952828	-0.868608037	-0.815375655	-0.873810911
53	1	FALSE	0	FALSE	47	100	0.890309076	-4.4281295	0.231701584	0.955223881	-101.5887544	-95.3629896	-95.96034067	-90.37973242	-6.225764805	66	0.030479519	74	9	0.996737653	3.17E-23	74	0.14246209	20.28624491	0.001156369	-0.875131043	-0.833236265	-0.875364007
929	1	FALSE	0	FALSE	47	100	0.869587248	-4.236322748	0.244560453	0.954545455	-93.45597744	-87.89441884	-88.33813135	-84.66984513	-5.561558599	64	0.028732285	70	7	0.997722185	1.57E-21	70	0.131709194	4.948179973	0.001032522	-0.864259367	-0.826441468	-0.876722966
608	1	FALSE	0	FALSE	47	100	0.87511796	-3.946241938	0.222225629	0.815384615	-95.49271405	-89.61139332	-89.8917851	-85.53640278	-5.881320722	53	0.063676956	72	20	0.966044993	5.91E-22	72	0.413656112	6.132115313	0.001930791	-0.829470006	-0.761599689	-0.835760047
547	1	FALSE	0	FALSE	47	100	0.867685155	-4.038104764	0.235068549	0.815384615	-92.77542511	-87.13110267	-87.1487391	-85.74000261	-5.644322438	53	0.040186372	72	20	0.966044993	2.18E-21	72	0.283812031	0.981049087	0.000758488	-0.85956125	-0.814599107	-0.864104057
630	1	FALSE	0	FALSE	47	100	0.870633572	-4.807945429	0.276278036	0.970149254	-93.83458747	-88.90598795	-89.24295534	-86.53042251	-4.928599519	67	0.036109493	73	7	0.998801819	1.31E-21	73	0.15955734	3.665119842	0.003610237	-0.831333722	-0.733449816	-0.848184818
185	1	FALSE	0	FALSE	47	100	0.86321029	-4.429164698	0.262835476	0.940298507	-91.21218098	-86.59862314	-86.45227557	-85.04683424	-4.613557848	65	0.032615026	70	6	0.996338543	4.62E-21	70	0.202579165	2.992083592	0.00478158	-0.853970103	-0.751310425	-0.895748398
462	1	FALSE	0	FALSE	47	100	0.874222046	-4.154390402	0.234905094	0.794117647	-95.15673592	-89.63690757	-89.93149705	-87.82300285	-5.519828349	57	0.028344011	75	19	0.967152524	6.95E-22	75	0.187175339	2.531702685	0.007863486	-0.838400311	-0.690933799	-0.868180936
444	1	FALSE	0	FALSE	47	100	0.867572438	-4.016896334	0.233948727	0.769230769	-92.73540354	-88.33231509	-88.24539903	-85.57850561	-4.403088449	50	0.022714036	72	23	0.954400024	2.22E-21	72	0.148527137	3.695311693	0.002137354	-0.881964667	-0.803921569	-0.889730149
285	1	FALSE	0	FALSE	47	100	0.874453991	-4.697923983	0.265358316	0.984615385	-95.24348794	-89.01887327	-89.64187393	-83.81581739	-6.224614664	64	0.033973986	71	8	0.999488284	6.67E-22	71	0.143935896	12.44327692	0.008317678	-0.837779072	-0.686080373	-0.886623957
189	1	FALSE	0	FALSE	47	100	0.867738695	-4.26956177	0.248484306	0.791044776	-92.79444695	-88.29286236	-87.85024782	-87.2846643	-4.501584582	55	0.030091244	74	20	0.965353919	2.16E-21	74	0.170694485	1.250414503	0.005187455	-0.831527859	-0.724325374	-0.824694234
904	1	FALSE	0	FALSE	47	100	0.868413365	-4.349888138	0.2524146	0.970149254	-93.03480956	-88.73087402	-89.30622321	-84.50983692	-4.30393554	67	0.027373326	72	6	0.998066011	1.93E-21	72	0.139709274	7.512569667	0.001549316	-0.870277616	-0.820229082	-0.891865657
89	1	FALSE	0	FALSE	47	100	0.883516524	-4.343093411	0.235081111	0.776119403	-98.76486301	-93.71780983	-95.08960949	-85.90936955	-5.047053182	54	0.010677538	74	21	0.961652917	1.23E-22	74	0.09075857	20.77650154	0.011701279	-0.869384586	-0.677732479	-0.923315861
332	1	FALSE	0	FALSE	40	100	0.908658672	-4.191912565	0.215602449	0.818181818	-93.38373508	-88.26560768	-87.51911848	-85.48202146	-5.118127393	55	0.035527082	73	19	0.970193428	2.41E-21	73	0.22164721	4.617154299	0.019196756	-0.786410406	-0.554649583	-0.839254514
334	1	FALSE	0	FALSE	47	100	0.862655939	-4.343746605	0.258371353	0.955223881	-91.02209475	-86.58962651	-86.51121616	-83.56036379	-4.432468232	66	0.030867793	71	6	0.997639529	5.06E-21	71	0.185627609	3.644865491	0.002162067	-0.843758493	-0.793049893	-0.862162687
170	1	FALSE	0	FALSE	47	100	0.863593019	-4.375950439	0.259256632	0.9	-91.34386841	-85.96133528	-86.06582788	-82.92754324	-5.382533123	68	0.026790914	70	3	0.990685476	4.34E-21	70	0.156708759	6.717558081	0.006523567	-0.859833042	-0.717724714	-0.881964667
823	1	FALSE	0	FALSE	47	100	0.86797298	-4.670312778	0.271530124	1	-92.87777556	-86.64199253	-86.54622599	-83.15104556	-6.235783032	65	0.031644341	72	8	1	2.08E-21	72	0.164009653	6.401072175	0.002563355	-0.862939235	-0.785090274	-0.882352941
742	1	FALSE	0	FALSE	47	100	0.864575097	-4.369631666	0.257802117	0.955882353	-91.6834744	-87.65262525	-88.51844665	-85.30363716	-4.030849147	68	0.014366142	74	7	0.996649352	3.68E-21	74	0.085321137	2.552951797	0.00568987	-0.874548631	-0.741021161	-0.901378373
908	1	FALSE	0	FALSE	40	100	0.908600702	-4.274773477	0.219941005	0.954545455	-93.35835673	-87.36841858	-88.46551049	-83.50186912	-5.989938152	64	0.022714036	73	10	0.997280123	2.44E-21	73	0.118465355	7.665022912	0.004396419	-0.832770336	-0.738885653	-0.85866822
615	1	FALSE	0	FALSE	47	100	0.854941028	-4.651878642	0.28564481	0.928571429	-88.4534888	-85.21277308	-84.7202278	-84.39391064	-3.240715722	70	0.016307513	72	3	0.991572754	1.74E-20	72	0.095805145	0.746852494	0.000623481	-0.907551932	-0.863133372	-0.917103475
553	1	FALSE	0	FALSE	40	100	0.905058657	-4.895093459	0.257192625	0.914285714	-91.83749865	-87.11930493	-87.12803335	-83.27008532	-4.71819372	69	0.012424772	71	3	0.991902308	5.03E-21	71	0.087921568	12.24759749	0.004854331	-0.875752281	-0.792855756	-0.919821394
787	1	FALSE	0	FALSE	47	100	0.866346941	-4.676238519	0.273800305	0.955223881	-92.30246122	-86.95340802	-87.24650819	-81.40084385	-5.349053203	66	0.016307513	71	6	0.997639529	2.74E-21	71	0.092166332	11.52230149	0.023421274	-0.83750728	-0.565132984	-0.907979033
663	1	FALSE	0	FALSE	47	100	0.862689601	-5.000062556	0.297367577	0.901408451	-91.03361559	-85.45712301	-86.62925974	-81.0705561	-5.576492574	70	0.034556397	71	2	0.988276982	5.03E-21	71	0.172436168	8.942164819	0.001206552	-0.875713454	-0.813628422	-0.891477383
546	1	FALSE	0	FALSE	47	100	0.854927815	-4.619253407	0.283656594	0.984615385	-88.44920782	-85.51945304	-85.20608443	-83.81909414	-2.929754777	64	0.034750534	72	9	0.999399774	1.74E-20	72	0.1457462	1.845982008	6.48E-05	-0.893884683	-0.885264997	-0.89167152
195	1	FALSE	0	FALSE	47	100	0.870585992	-4.131334453	0.237448212	0.815384615	-93.81730422	-88.52089439	-89.47629858	-81.9865692	-5.296409832	53	0.041351194	72	20	0.966044993	1.32E-21	72	0.258964467	14.80127608	0.001923826	-0.827412153	-0.778683751	-0.823141138
929	1	FALSE	0	FALSE	40	100	0.903759664	-4.233557187	0.224112314	0.954545455	-91.2939265	-85.10395821	-86.95124739	-79.39453568	-6.189968289	64	0.023684721	70	7	0.997839431	6.51E-21	70	0.139237906	11.00537082	0.001162116	-0.847757717	-0.813434285	-0.838477965
171	1	FALSE	0	FALSE	47	100	0.878530604	-4.15056089	0.230067632	0.779411765	-96.79495544	-91.34495673	-92.49946094	-86.65208557	-5.449998706	56	0.028344011	75	20	0.961515508	3.16E-22	75	0.170112765	19.65595277	0.03813473	-0.793981751	-0.450786255	-0.867986799
813	1	FALSE	0	FALSE	47	100	0.865493389	-4.191897279	0.246345318	0.8	-92.00325825	-84.75806892	-84.0876153	-81.75482069	-7.245189328	52	0.024267133	71	20	0.964084505	3.16E-21	71	0.148397845	9.490888573	0.001411736	-0.855290235	-0.820811493	-0.843525529
656	1	FALSE	0	FALSE	47	100	0.876204212	-4.785359864	0.268138152	0.855263158	-95.90331906	-90.55860636	-92.42081491	-86.10269984	-5.344712694	76	0.081343428	78	3	0.975993305	4.86E-22	78	0.318346692	9.426195083	0.000498485	-0.822985828	-0.798485731	-0.816734615
338	1	FALSE	0	FALSE	47	100	0.85746156	-3.954143505	0.24032826	0.830769231	-89.27733496	-84.13176542	-83.61939798	-82.72437647	-5.145569537	54	0.03630363	72	19	0.971015671	1.17E-20	72	0.202313718	1.542293979	0.001994908	-0.873422636	-0.794991264	-0.887012231
150	1	FALSE	0	FALSE	47	100	0.865321749	-4.664661972	0.274330343	0.984848485	-91.94332113	-84.89224508	-84.65053423	-81.93409416	-7.051076053	66	0.014172005	72	7	0.999425531	3.25E-21	72	0.085950432	7.245115247	0.030804607	-0.767229664	-0.477577169	-0.806639487
198	1	FALSE	0	FALSE	47	100	0.864053995	-4.067192814	0.240492362	0.764705882	-91.50297013	-86.64241614	-86.94271835	-84.10265555	-4.860553996	55	0.032809163	75	21	0.957551468	4.02E-21	75	0.19100039	2.189339589	0.001420645	-0.869501068	-0.817511163	-0.891865657
524	1	FALSE	0	FALSE	47	100	0.858210542	-4.163665422	0.252286851	0.8	-89.52495219	-85.90694021	-86.22118241	-83.07177871	-3.618011985	52	0.030479519	72	21	0.963029735	1.04E-20	72	0.307235254	5.486625218	0.000470576	-0.891127936	-0.856920986	-0.896719084
869	1	FALSE	0	FALSE	47	100	0.858472417	-4.471786047	0.27066502	1	-89.61183816	-85.08620464	-85.41394578	-81.66625904	-4.525633519	65	0.046981169	72	8	1	9.96E-21	72	0.174984668	3.972035037	0.002108232	-0.854513687	-0.776936517	-0.875558144
565	1	FALSE	0	FALSE	47	100	0.860538531	-4.022406143	0.241391303	0.815384615	-90.3030332	-84.6085122	-83.87909074	-81.75903224	-5.694520995	53	0.031256067	71	19	0.968967369	7.15E-21	71	0.207098583	6.929051676	0.000121766	-0.87291788	-0.855756164	-0.875558144
860	1	FALSE	0	FALSE	40	100	0.906914422	-4.324992112	0.224776843	0.852941176	-92.6270982	-88.06686702	-87.40598041	-84.59120791	-4.560231183	61	0.018831295	75	15	0.981774195	3.45E-21	75	0.110780152	6.427377011	0.009033788	-0.862783925	-0.697146185	-0.907590759
826	1	FALSE	0	FALSE	47	100	0.861784685	-5.031918731	0.300404241	0.942028986	-90.72488783	-85.89608494	-86.9080413	-82.32841961	-4.828802891	69	0.032809163	72	4	0.994334694	5.84E-21	72	0.139450486	9.578714297	0.00509348	-0.856804504	-0.734226364	-0.890118424
665	1	FALSE	0	FALSE	47	100	0.856594359	-4.356502182	0.265721804	1	-88.99225424	-83.43885892	-83.67808926	-81.06126785	-5.553395311	65	0.024267133	72	8	1	1.34E-20	72	0.119930387	2.043722507	0.001086757	-0.881809357	-0.827994564	-0.89827218
932	1	FALSE	0	FALSE	47	100	0.865282656	-4.268488139	0.251073328	0.850746269	-91.92968048	-87.53729806	-89.01328135	-82.64534925	-4.392382428	59	0.043292565	74	16	0.980436024	3.27E-21	74	0.258491796	8.607413775	0.007235749	-0.830673656	-0.680838672	-0.856144438
705	1	FALSE	0	FALSE	47	100	0.865199028	-4.641260702	0.273097804	0.969230769	-91.90051359	-85.30516462	-84.85518946	-80.54859682	-6.595348964	63	0.047369443	71	9	0.998640179	3.32E-21	71	0.174642666	11.74652497	0.010622682	-0.813628422	-0.640458163	-0.834983498
87	1	FALSE	0	FALSE	47	100	0.857208109	-4.342940943	0.264232542	0.928571429	-89.19383766	-85.26189048	-84.9353934	-82.76147834	-3.931947177	70	0.068142108	72	3	0.991572754	1.22E-20	72	0.341815656	5.629284654	0.002891768	-0.837468453	-0.744321491	-0.862939235
318	1	FALSE	0	FALSE	47	100	0.861587834	-4.677544483	0.279478898	0.915492958	-90.65799665	-87.08984138	-87.58008362	-82.06877842	-3.568155266	71	0.040768783	73	3	0.991112083	6.03E-21	73	0.189167048	8.73879798	0.00271646	-0.863832266	-0.772471365	-0.885264997
969	1	FALSE	0	FALSE	47	100	0.859287614	-4.077117828	0.245948339	0.863636364	-89.88334025	-85.63021287	-85.50081256	-83.06218472	-4.25312738	58	0.026014366	73	16	0.981087988	8.75E-21	73	0.144583246	5.884640536	0.000101278	-0.899281693	-0.887594642	-0.897689769
67	1	FALSE	0	FALSE	47	100	0.855993751	-4.363709968	0.266811776	0.8	-88.79582113	-83.66929431	-84.00422977	-81.19995006	-5.12652682	52	0.028149874	72	21	0.963029735	1.47E-20	72	0.223673699	3.632351769	0.013520442	-0.821355077	-0.617938264	-0.874199185
114	1	FALSE	0	FALSE	47	100	0.868044034	-4.415521922	0.256637092	0.890410959	-92.90307677	-88.66496031	-88.87392224	-85.874937	-4.238116455	73	0.021743351	78	6	0.982972968	2.05E-21	78	0.107435557	3.696287019	0.01658797	-0.848883712	-0.619103087	-0.901378373
103	1	FALSE	0	FALSE	47	100	0.863409296	-4.066181404	0.241091947	0.779411765	-91.28060796	-86.58510156	-85.85369302	-84.49319817	-4.695506397	56	0.036109493	75	20	0.961515508	4.47E-21	75	0.268499461	5.135953319	0.009065711	-0.810871675	-0.671908367	-0.817122889
715	1	FALSE	0	FALSE	40	100	0.893155528	-4.556189921	0.255636289	0.876923077	-87.1128989	-83.40876863	-83.64768002	-82.04210611	-3.70413027	57	0.072607261	72	16	0.982134973	4.77E-20	72	0.356438707	1.492827934	0.002014122	-0.809279752	-0.753834207	-0.79324403
723	1	FALSE	0	FALSE	47	100	0.853020848	-3.815677615	0.236109501	0.815384615	-87.83542032	-83.103955	-83.3797608	-81.47551365	-4.731465324	53	0.02970297	72	20	0.966044993	2.34E-20	72	0.268471248	2.028769366	0.000478626	-0.880528053	-0.85206756	-0.892836342
57	1	FALSE	0	FALSE	47	100	0.856067741	-3.863817172	0.236175757	0.803030303	-88.81997602	-83.99578334	-84.19484409	-81.6922123	-4.824192679	54	0.024849544	73	20	0.966425292	1.46E-20	73	0.199403936	2.083338335	0.001749883	-0.864958261	-0.801397787	-0.868763347
988	1	FALSE	0	FALSE	47	100	0.859132464	-4.473641811	0.270041396	0.955223881	-89.83154655	-83.23628067	-84.8168052	-79.9299572	-6.595265886	66	0.035138808	71	6	0.997639529	8.97E-21	71	0.152653615	9.115808927	0.030897725	-0.740205785	-0.541836537	-0.843913803
244	1	FALSE	0	FALSE	47	100	0.867705815	-4.367968913	0.254247919	0.915492958	-92.78276421	-88.5837048	-87.81887518	-86.36895879	-4.199059412	71	0.051834595	78	8	0.98477662	2.17E-21	78	0.311044776	3.967340535	0.013306277	-0.820695011	-0.622791691	-0.887206368
899	1	FALSE	0	FALSE	47	100	0.862450188	-4.622158041	0.275170279	0.970149254	-90.95173813	-84.88999128	-84.65723729	-82.57346218	-6.061746854	67	0.035138808	74	8	0.99715445	5.24E-21	74	0.165588285	5.752102642	0.005779363	-0.822519899	-0.709570957	-0.859250631
157	1	FALSE	0	FALSE	47	100	0.859643358	-4.178603401	0.251699426	0.984848485	-90.00231444	-85.70621336	-85.70020208	-82.29767074	-4.296101083	66	0.032420889	73	8	0.999279895	8.26E-21	73	0.153793851	7.98909246	0.000189897	-0.887788779	-0.864880606	-0.89303048
203	1	FALSE	0	FALSE	47	100	0.847915377	-4.671145535	0.294905953	0.9	-86.2305422	-81.56737744	-82.40037021	-78.62511634	-4.663164762	68	0.048728402	70	3	0.990685476	5.06E-20	70	0.224081617	3.044849993	0.003573509	-0.848534265	-0.744127354	-0.877693652
596	1	FALSE	0	FALSE	47	100	0.865538988	-4.446435316	0.261252583	0.830769231	-92.01919437	-85.19152859	-86.04010182	-80.3343043	-6.827665778	54	0.045622209	72	19	0.971015671	3.14E-21	72	0.266819191	13.73709332	0.050372714	-0.7114735	-0.421859833	-0.847796544
978	1	FALSE	0	FALSE	47	100	0.859050743	-4.438635968	0.2680188	0.955223881	-89.80428829	-83.79349631	-84.75641236	-78.43223511	-6.010791975	66	0.027567463	71	6	0.997639529	9.08E-21	71	0.127496798	9.959692765	0.003211881	-0.844651524	-0.749174917	-0.866433702
326	1	FALSE	0	FALSE	47	100	0.858978138	-4.10272679	0.247809818	0.791044776	-89.7800841	-85.0968464	-85.92185945	-81.84432599	-4.683237693	55	0.102116094	74	20	0.965353919	9.19E-21	74	0.43285287	5.05943406	0.000585954	-0.824111823	-0.785090274	-0.835954184
912	1	FALSE	0	FALSE	47	100	0.854810989	-4.380196301	0.269103373	0.942028986	-88.41137432	-84.90360523	-85.8641745	-82.02850817	-3.507769091	69	0.061347311	74	6	0.99538814	1.77E-20	74	0.310250352	3.869582713	0.000198837	-0.86406523	-0.84410794	-0.87051058
590	1	FALSE	0	FALSE	47	100	0.864995161	-4.472282205	0.263384839	0.901408451	-91.82948645	-88.2589605	-89.14165852	-84.32539964	-3.570525953	70	0.046010483	78	9	0.984252225	3.43E-21	78	0.21557837	5.280835613	0.001642412	-0.860493108	-0.792273345	-0.874199185
120	1	FALSE	0	FALSE	47	100	0.849943868	-4.536149698	0.28412724	1	-86.86164224	-82.60235983	-83.13753378	-80.48178588	-4.259282402	65	0.04426325	72	8	1	3.74E-20	72	0.176730793	3.65920039	0.002556281	-0.85641623	-0.768200349	-0.880023296
202	1	FALSE	0	FALSE	47	100	0.854879335	-4.191346701	0.257430233	0.764705882	-88.43350404	-84.37531994	-84.77948441	-82.38877062	-4.058184104	55	0.020966803	75	21	0.957551468	1.76E-20	75	0.124922298	1.951228993	0.000750279	-0.892448068	-0.859638905	-0.898078043
776	1	FALSE	0	FALSE	47	100	0.853334982	-4.160400796	0.257117958	0.984848485	-87.93597948	-81.29326253	-80.97611136	-80.41255375	-6.642716941	66	0.038827412	73	8	0.999279895	2.23E-20	73	0.168132843	0.859215362	0.00043398	-0.861347311	-0.830324209	-0.860415453
463	1	FALSE	0	FALSE	47	100	0.85086814	-4.481240413	0.279670123	1	-87.15203441	-82.12114694	-81.56778567	-80.85722787	-5.030887464	65	0.051446321	72	8	1	3.25E-20	72	0.205037165	3.653007793	0.002514631	-0.829586488	-0.76354106	-0.825276645
702	1	FALSE	0	FALSE	47	100	0.857668321	-4.697494175	0.285266711	0.970149254	-89.34556121	-83.44596381	-82.52216873	-80.18038008	-5.899597404	67	0.043874976	72	6	0.998066011	1.13E-20	72	0.178099836	8.681126128	0.002071142	-0.838128519	-0.791885071	-0.831100757
477	1	FALSE	0	FALSE	47	100	0.849230044	-3.881516717	0.243803498	0.803030303	-86.63859128	-82.67563848	-82.98705862	-81.19668242	-3.962952793	54	0.044457387	73	20	0.966425292	4.16E-20	73	0.331035979	1.249101989	0.001504432	-0.858551738	-0.811298777	-0.884294312
515	1	FALSE	0	FALSE	47	100	0.845269028	-4.222829821	0.269332319	0.969230769	-85.41975256	-80.59976156	-80.0425405	-78.98140114	-4.819990998	63	0.029897107	70	8	0.998245469	7.47E-20	70	0.159238559	3.347024289	0.000702236	-0.879557368	-0.834012813	-0.888953601
274	1	FALSE	0	FALSE	47	100	0.852148587	-4.517642062	0.280517938	0.970149254	-87.55731903	-82.63057675	-83.72422979	-78.73702175	-4.926742278	67	0.021743351	72	6	0.998066011	2.67E-20	72	0.114081668	5.119032691	0.021233993	-0.826907397	-0.569015725	-0.885459134
295	1	FALSE	0	FALSE	47	100	0.85561957	-4.064516565	0.24889516	0.890410959	-88.67385647	-83.51818084	-84.41367957	-80.58123611	-5.155675629	73	0.028344011	73	1	0.98554617	1.56E-20	73	0.151859569	7.365348071	0.001979448	-0.884410794	-0.806639487	-0.904290429
858	1	FALSE	0	FALSE	47	100	0.846619517	-4.066154896	0.257999328	0.815384615	-85.83176827	-81.44533642	-81.52091167	-80.05738298	-4.386431852	53	0.038439138	72	20	0.966044993	6.13E-20	72	0.329413024	1.732474625	0.000445309	-0.88281887	-0.85400893	-0.889341875
824	1	FALSE	0	FALSE	47	100	0.851519661	-4.767043715	0.296742679	0.866666667	-87.35781584	-83.48308577	-83.24450245	-82.39242178	-3.874730076	75	0.022519899	75	1	0.980580503	2.94E-20	75	0.11837206	0.779642929	0.00016705	-0.901261891	-0.887012231	-0.898854591
694	1	FALSE	0	FALSE	47	100	0.846613518	-4.418973033	0.280392271	0.955223881	-85.82993007	-82.21969933	-82.2590297	-79.2441524	-3.610230735	66	0.079984469	71	6	0.997639529	6.13E-20	71	0.336191736	4.827442575	0.000151311	-0.850941565	-0.836924869	-0.852261697
766	1	FALSE	0	FALSE	47	100	0.869478035	-4.646038407	0.268342236	0.915492958	-93.41663396	-86.40553516	-87.56558964	-78.70905827	-7.011098803	71	0.018054747	73	3	0.991112083	1.60E-21	73	0.095285319	19.48808784	0.001950145	-0.867132596	-0.803339157	-0.863521646
569	1	FALSE	0	FALSE	40	100	0.893111016	-4.266533132	0.239440205	0.914285714	-87.09623821	-81.74072787	-82.59002769	-77.60277771	-5.355510347	69	0.01320132	71	3	0.992405091	4.81E-20	71	0.077028884	6.557398612	0.003695249	-0.873112017	-0.777518928	-0.889730149
755	1	FALSE	0	FALSE	47	100	0.840526321	-3.895866041	0.252968594	0.784615385	-84.00077818	-81.13002674	-81.09897197	-79.72224995	-2.870751436	51	0.022131625	71	21	0.961233622	1.48E-19	71	0.139196406	1.384666772	0.001731566	-0.888837119	-0.822170452	-0.913220734
220	1	FALSE	0	FALSE	47	100	0.839628139	-4.41628657	0.287721014	0.940298507	-83.73680905	-80.69608188	-80.21155915	-79.10745374	-3.040727172	65	0.055134925	70	6	0.996338543	1.68E-19	70	0.204692849	2.526250845	0.000279251	-0.869268103	-0.848378956	-0.871481266
154	1	FALSE	0	FALSE	47	100	0.842586808	-4.387337961	0.282688452	0.901408451	-84.61200109	-81.05234152	-81.68548599	-78.50414434	-3.559659562	70	0.034168123	71	2	0.988276982	1.10E-19	71	0.141798463	2.507944335	0.000438389	-0.86181324	-0.833818676	-0.861192002
497	1	FALSE	0	FALSE	40	100	0.888847565	-4.934955955	0.283098344	0.96969697	-85.53176695	-79.44177626	-78.83985445	-78.16855358	-6.089990696	65	0.033585712	71	7	0.998932954	1.01E-19	71	0.162637834	2.210070941	0.000565704	-0.88297418	-0.842748981	-0.889730149
787	1	FALSE	0	FALSE	40	100	0.886097258	-4.683084757	0.272374604	0.969230769	-84.55407113	-80.29578953	-81.32238281	-77.71920112	-4.258281605	63	0.040380509	70	8	0.998478279	1.62E-19	70	0.148688069	5.039233435	0.000623982	-0.877305378	-0.836342458	-0.878664337
337	1	FALSE	0	FALSE	47	100	0.855273992	-3.967413462	0.243288659	0.764705882	-88.5614952	-84.5586806	-84.35511768	-81.83650082	-4.002814608	55	0.056882159	75	21	0.957551468	1.65E-20	75	0.334079177	4.560510471	0.000989688	-0.854630169	-0.808386721	-0.872451951
404	1	FALSE	0	FALSE	47	100	0.85707949	-4.10990924	0.250185826	0.776119403	-89.15152166	-84.4601472	-83.54506246	-81.55040514	-4.691374466	54	0.045816346	74	21	0.961652917	1.24E-20	74	0.302520898	7.604326685	0.013741256	-0.828576975	-0.619879635	-0.871481266
619	1	FALSE	0	FALSE	47	100	0.846825287	-4.248797947	0.26937448	0.8	-85.89486424	-82.36925874	-82.55078431	-79.25051966	-3.525605506	52	0.04290429	72	21	0.963029735	5.94E-20	72	0.271828407	4.26343697	0.000559545	-0.868258591	-0.838089691	-0.882935352
228	1	FALSE	0	FALSE	47	100	0.843477679	-3.740934564	0.240228869	0.830769231	-84.87875049	-81.34820427	-81.45197458	-79.87659469	-3.530546222	54	0.059794215	72	19	0.971015671	9.69E-20	72	0.350406691	1.147633414	0.000185857	-0.85626092	-0.836730732	-0.854979616
719	1	FALSE	0	FALSE	47	100	0.864597944	-4.432682571	0.261496515	0.890410959	-91.69140427	-86.87430386	-87.02099227	-83.45691087	-4.817100404	73	0.138613861	78	6	0.982972968	3.67E-21	78	0.358336227	6.37440477	0.001838008	-0.770529994	-0.717724714	-0.798679868
763	1	FALSE	0	FALSE	47	100	0.853306221	-4.378497816	0.270627716	0.955223881	-87.92676384	-83.36878184	-83.8925681	-79.62235802	-4.557982004	66	0.033197437	74	9	0.996737653	2.24E-20	74	0.161462675	4.94985392	5.01E-05	-0.892642205	-0.88177053	-0.894389439
76	1	FALSE	0	FALSE	47	100	0.853995602	-4.401590893	0.271305482	0.970149254	-88.14815882	-81.18308831	-80.84002321	-77.99806262	-6.965070515	67	0.069306931	72	6	0.998066011	2.01E-20	72	0.42670238	6.570114489	0.000935061	-0.804232188	-0.779266162	-0.795185401
801	1	FALSE	0	FALSE	47	100	0.850792707	-3.985940862	0.248832866	0.787878788	-87.12826709	-81.9318084	-80.93699458	-79.92892304	-5.19645869	53	0.060570763	73	21	0.963013126	3.29E-20	73	0.310973084	3.799523347	0.000442648	-0.843874976	-0.821976315	-0.845661037
530	1	FALSE	0	FALSE	47	100	0.854831708	-4.080499619	0.250670171	0.815384615	-88.41808168	-82.45320544	-83.89942933	-77.38563442	-5.964876238	53	0.038827412	71	19	0.968967369	1.77E-20	71	0.264087545	12.8102698	0.010619636	-0.819879635	-0.659483595	-0.882935352
450	1	FALSE	0	FALSE	47	100	0.844809749	-4.185451615	0.267416887	0.815384615	-85.28045162	-81.40155435	-82.00330604	-79.35635167	-3.878897278	53	0.05416424	72	20	0.966044993	7.99E-20	72	0.286233507	3.893887358	0.002789253	-0.851446321	-0.762764512	-0.877499515
916	1	FALSE	0	FALSE	47	100	0.842636744	-3.877984611	0.249822353	0.830769231	-84.62691321	-80.40868345	-80.4280771	-78.34776711	-4.218229756	54	0.102310231	71	18	0.971608541	1.09E-19	71	0.48529413	2.907845182	0.000373048	-0.813434285	-0.781013395	-0.819064259
851	1	FALSE	0	FALSE	47	100	0.856424827	-4.491167288	0.274124608	0.984848485	-88.93672464	-83.23687954	-84.25073213	-77.82671865	-5.699845108	66	0.029120559	73	8	0.999279895	1.38E-20	73	0.128137485	10.23735426	0.001193836	-0.881459911	-0.822947001	-0.885847408
113	1	FALSE	0	FALSE	47	100	0.847940116	-4.36761883	0.275716787	1	-86.2381883	-79.98724004	-79.39654327	-78.16936724	-6.250948268	65	0.033391574	72	8	1	5.04E-20	72	0.169956108	3.029924166	0.010526755	-0.829042904	-0.647252961	-0.868180936
928	1	FALSE	0	FALSE	47	100	0.851792174	-4.431637523	0.27556669	0.942028986	-87.44415637	-83.88426877	-84.31854549	-80.69542154	-3.559887603	69	0.040380509	75	7	0.993848242	2.82E-20	75	0.203293437	4.429414032	0.000277004	-0.880838672	-0.851679286	-0.887206368
53	1	FALSE	0	FALSE	40	100	0.90568064	-4.270485247	0.223562166	0.865671642	-92.10040995	-86.54681217	-87.66889432	-79.19102892	-5.553597778	60	0.056105611	74	15	0.985741318	4.44E-21	74	0.281375393	18.4412821	0.003820498	-0.846631722	-0.73713842	-0.867016113
224	1	FALSE	0	FALSE	47	100	0.843136776	-3.940983949	0.253401955	0.8	-84.77649643	-81.10651748	-80.52801214	-79.18364217	-3.66997895	52	0.038439138	72	21	0.963029735	1.02E-19	72	0.266305613	2.92372818	0.000379689	-0.88161522	-0.855562027	-0.881188119
639	1	FALSE	0	FALSE	47	100	0.851509568	-4.098796908	0.255155311	0.779411765	-87.35462104	-83.11995583	-82.76337805	-80.97264064	-4.234665213	56	0.052028732	75	20	0.961515508	2.95E-20	75	0.305262698	3.101400831	0.000780988	-0.844224422	-0.811298777	-0.840613473
638	1	FALSE	0	FALSE	47	100	0.853846906	-4.036556513	0.248953813	0.803030303	-88.10031668	-80.55349373	-80.75199695	-78.18173808	-7.546822951	54	0.084643758	73	20	0.966425292	2.06E-20	73	0.429628653	5.185591566	0.009414234	-0.763929334	-0.605513493	-0.766258979
212	1	FALSE	0	FALSE	47	100	0.845170428	-4.112886348	0.262418992	0.723076923	-85.38981183	-81.40215372	-82.98464954	-77.30564761	-3.987658106	47	0.027567463	71	25	0.947158185	7.58E-20	71	0.217569717	8.097049242	0.008773356	-0.858046981	-0.694428266	-0.907008348
365	1	FALSE	0	FALSE	47	100	0.868987037	-4.249723368	0.245982884	0.901408451	-93.24016101	-85.91356418	-87.31253317	-82.11590501	-7.32659683	70	0.027955737	78	9	0.984252225	1.74E-21	78	0.156790217	11.37087707	0.034575437	-0.742030674	-0.447680062	-0.748786643
531	1	FALSE	0	FALSE	47	100	0.844517782	-4.808230742	0.307549488	0.915492958	-85.19211147	-81.15554401	-81.7042606	-77.49986699	-4.036567456	71	0.021549214	72	2	0.988363531	8.33E-20	72	0.119074814	4.46717969	0.000168158	-0.904057465	-0.881188119	-0.909726267
967	1	FALSE	0	FALSE	47	100	0.841901832	-4.082016155	0.26369455	0.815384615	-84.4079265	-80.30403356	-79.80194667	-79.23188198	-4.103892934	53	0.04950495	72	20	0.966044993	1.21E-19	72	0.347836729	1.771392377	0.003106766	-0.853387692	-0.754999029	-0.880411571
365	1	FALSE	0	FALSE	40	100	0.896811807	-4.283305881	0.235695688	0.914285714	-88.50569124	-83.66866431	-83.62576637	-81.67652402	-4.837026933	69	0.021937488	77	9	0.988756595	2.46E-20	77	0.128167247	1.749556071	0.00131683	-0.876684139	-0.813434285	-0.891089109
344	1	FALSE	0	FALSE	47	100	0.860197793	-4.475770922	0.268979663	0.915492958	-90.18834092	-84.01649674	-83.77189762	-82.26199249	-6.17184418	71	0.046010483	78	8	0.98477662	7.55E-21	78	0.18988723	3.264082106	0.006373854	-0.822325762	-0.690739662	-0.845661037
980	1	FALSE	0	FALSE	47	100	0.846804844	-4.484544553	0.284343258	0.902777778	-85.8885919	-82.01787072	-82.27999563	-80.93580529	-3.870721189	72	0.101339546	75	4	0.988847187	5.96E-20	75	0.363015158	0.843828719	0.000355549	-0.808619685	-0.781595807	-0.81440497
778	1	FALSE	0	FALSE	47	100	0.833605322	-5.104031281	0.33993552	0.914285714	-82.00404629	-79.56193898	-80.11160202	-77.99957651	-2.442107311	69	0.054552514	71	3	0.991499319	3.86E-19	71	0.243764591	1.048689876	5.97E-05	-0.871054164	-0.864104057	-0.869539895
649	1	FALSE	0	FALSE	47	100	0.843677289	-3.881453823	0.249064039	0.8	-84.93872695	-79.43252226	-79.867392	-76.80469652	-5.506204691	52	0.02446127	71	20	0.964084505	9.41E-20	71	0.143153408	5.084686854	0.0015317	-0.849621433	-0.802174335	-0.836730732
442	1	FALSE	0	FALSE	47	100	0.838588496	-3.717096209	0.24310301	0.8	-83.43310558	-79.98139745	-80.54039686	-77.70295088	-3.451708132	52	0.046592895	71	20	0.964084505	1.94E-19	71	0.281697929	3.885716231	0.001736707	-0.855134925	-0.807998447	-0.877499515
108	1	FALSE	0	FALSE	47	100	0.86083257	-4.214333758	0.252599292	0.776119403	-90.40223211	-82.67535389	-85.05896973	-77.60873613	-7.726878221	54	0.042710153	74	21	0.961652917	6.82E-21	74	0.248540727	13.31684169	0.058291577	-0.691050281	-0.349640846	-0.86060959
992	1	FALSE	0	FALSE	47	100	0.848199558	-4.340979983	0.273759389	0.96969697	-86.31844747	-82.16174221	-82.57921244	-76.73050056	-4.156705267	65	0.024849544	71	7	0.999010885	4.85E-20	71	0.119748062	11.57651535	0.006807039	-0.875286352	-0.728790526	-0.9114735
630	1	FALSE	0	FALSE	40	100	0.890509163	-4.724782733	0.26875697	0.984848485	-86.13423423	-81.12764977	-80.41319867	-79.07666113	-5.00658446	66	0.035138808	73	8	0.999379073	7.61E-20	73	0.156199758	5.708635164	0.002242104	-0.834284605	-0.783148903	-0.819258396
845	1	FALSE	0	FALSE	47	100	0.853724655	-4.138189418	0.255347002	0.787878788	-88.0610195	-82.2638943	-83.73081543	-77.76726346	-5.797125192	53	0.02970297	73	21	0.963013126	2.10E-20	73	0.205515616	11.5179879	0.001519553	-0.874005048	-0.816346341	-0.874393322
449	1	FALSE	0	FALSE	47	100	0.83238406	-4.330057891	0.289656466	0.953846154	-81.66034705	-78.29620357	-77.86474739	-77.37376369	-3.364143487	62	0.084061347	70	9	0.99738043	4.55E-19	70	0.305856452	1.183694458	0.001033864	-0.827101534	-0.78140167	-0.827800427
308	1	FALSE	0	FALSE	47	100	0.834048439	-4.142003381	0.27542238	0.8	-82.12937642	-79.22896393	-79.67153199	-77.38075929	-2.900412489	52	0.03630363	71	20	0.964084505	3.63E-19	71	0.246694209	1.467861309	2.90E-05	-0.897146185	-0.892059794	-0.895748398
927	1	FALSE	0	FALSE	47	100	0.849042435	-3.959258955	0.248868765	0.768115942	-86.58014362	-83.75412556	-84.29441345	-80.81967027	-2.826018062	57	0.041351194	76	20	0.958286974	4.28E-20	76	0.267787374	3.632506463	0.00027022	-0.892020967	-0.865463017	-0.898466317
314	1	FALSE	0	FALSE	47	100	0.843768095	-4.488362199	0.287908809	0.902777778	-84.96603671	-80.57209282	-80.45259789	-78.43537036	-4.393943895	72	0.015530965	73	2	0.988004126	9.29E-20	73	0.092690167	3.800384993	0.000535744	-0.896214327	-0.858474083	-0.898078043
709	1	FALSE	0	FALSE	47	100	0.84247944	-4.167040703	0.26860275	0.830769231	-84.57995422	-80.8909387	-81.91142407	-76.98429798	-3.689015524	54	0.039798097	72	19	0.971015671	1.12E-19	72	0.241480651	5.711987264	0.000800952	-0.882352941	-0.832653854	-0.89303048
201	1	FALSE	0	FALSE	47	100	0.839186822	-4.087658038	0.266747151	0.803030303	-83.60765033	-80.56772381	-80.13147826	-79.89190672	-3.039926522	54	0.119782566	73	20	0.966425292	1.78E-19	73	0.484970651	1.241171561	0.002972668	-0.782993593	-0.685886236	-0.80314502
379	1	FALSE	0	FALSE	47	100	0.830449466	-4.699947885	0.316577293	0.969230769	-81.12098811	-77.07807791	-77.21559702	-76.61321117	-4.042910208	63	0.048145991	70	8	0.998245469	5.90E-19	70	0.198035484	0.195614367	0.000563046	-0.863482819	-0.836730732	-0.875558144
72	1	FALSE	0	FALSE	47	100	0.845150147	-4.31887215	0.275583083	0.942028986	-85.38365597	-81.06799757	-80.58709194	-80.41244475	-4.315658402	69	0.034750534	75	7	0.993848242	7.60E-20	75	0.178437275	0.629100687	0.000987408	-0.867559697	-0.82430596	-0.87186954
261	1	FALSE	0	FALSE	47	100	0.845203636	-4.626727713	0.295166716	0.984615385	-85.39989376	-79.17572441	-79.1943235	-75.28683323	-6.224169351	64	0.057852844	71	8	0.999488284	7.54E-20	71	0.190009896	6.398325846	0.003968397	-0.80104834	-0.706270627	-0.818675985
350	1	FALSE	0	FALSE	47	100	0.836807904	-4.221285801	0.277891442	1	-82.91746952	-79.12578899	-79.13156307	-77.66691858	-3.791680529	65	0.027567463	72	8	1	2.49E-19	72	0.157072395	1.023335818	0.000286016	-0.897417977	-0.871092992	-0.898854591
821	1	FALSE	0	FALSE	40	100	0.886491994	-4.81143392	0.279292045	0.942028986	-84.69293381	-81.43432289	-81.38205276	-79.61271246	-3.258610915	69	0.036691904	74	6	0.995203392	1.51E-19	74	0.231355911	3.240849788	0.00139761	-0.863327509	-0.818870122	-0.860997864
662	1	FALSE	0	FALSE	47	100	0.853098206	-4.145437718	0.256435516	0.928571429	-87.86016386	-83.48178597	-84.86480057	-77.50618771	-4.378377891	70	0.020190254	73	4	0.993935087	2.31E-20	73	0.095823135	13.71448129	0.00241751	-0.880528053	-0.813434285	-0.900990099
561	1	FALSE	0	FALSE	47	100	0.85312104	-3.822876948	0.23646046	0.791044776	-87.86747007	-83.68849513	-83.87855103	-78.47509839	-4.178974938	55	0.118423607	74	20	0.965353919	2.30E-20	74	0.451483153	9.827425181	0.008523099	-0.753407105	-0.637740245	-0.816540478
784	1	FALSE	0	FALSE	47	100	0.843666837	-4.082458606	0.261972438	0.746268657	-84.93558445	-80.24806497	-80.67500197	-78.18584059	-4.687519476	52	0.029120559	74	23	0.951877905	9.43E-20	74	0.153616347	1.700757016	0.000629609	-0.881692875	-0.837313143	-0.889536012
270	1	FALSE	0	FALSE	47	100	0.841650428	-4.127229423	0.266867033	0.8	-84.33324759	-80.12334422	-81.02642805	-76.13808951	-4.209903364	52	0.027373326	72	21	0.963029735	1.26E-19	72	0.240966684	5.021138015	0.000669503	-0.878741992	-0.836924869	-0.889341875
258	1	FALSE	0	FALSE	47	100	0.834587837	-3.999815507	0.265449186	0.815384615	-82.28239096	-79.55919035	-79.44463886	-78.35401239	-2.723200608	53	0.059405941	72	20	0.966044993	3.37E-19	72	0.412043081	1.316049034	0.000136499	-0.868142108	-0.852455834	-0.864492332
748	1	FALSE	0	FALSE	47	100	0.827452544	-4.578120366	0.311647525	0.953846154	-80.29748751	-77.20674772	-77.84259125	-75.0384526	-3.090739783	62	0.019996117	69	8	0.995864107	8.76E-19	69	0.115603191	2.242866691	0.000702783	-0.900718307	-0.871481266	-0.916326927
807	1	FALSE	0	FALSE	47	100	0.855128114	-4.383221428	0.268945089	0.901408451	-88.51414486	-83.96528722	-84.24619712	-81.35498618	-4.548857643	70	0.056882159	78	9	0.984252225	1.69E-20	78	0.182146662	4.069558485	0.00714381	-0.804232188	-0.710347505	-0.853232382
908	1	FALSE	0	FALSE	47	100	0.858664463	-4.101018601	0.248027265	0.955223881	-89.67565826	-83.50426312	-82.47016613	-79.29780262	-6.171395138	66	0.034168123	74	9	0.996737653	9.66E-21	74	0.155967264	14.35717372	0.011391409	-0.83090662	-0.646282275	-0.867598525
633	1	FALSE	0	FALSE	47	100	0.853668484	-4.84440518	0.298991274	0.955882353	-88.04297487	-82.03961932	-82.91027093	-76.0847359	-6.003355544	68	0.078043098	73	6	0.99756567	2.12E-20	73	0.341312318	11.6431555	0.020867838	-0.747660648	-0.504562221	-0.821782178
800	1	FALSE	0	FALSE	47	100	0.842238196	-4.113985383	0.265423855	0.820895522	-84.50802866	-80.73094001	-81.1913495	-78.96148934	-3.777088648	57	0.049116676	74	18	0.974135338	1.16E-19	74	0.277855297	2.797496872	0.001452108	-0.862939235	-0.795185401	-0.877111241
661	1	FALSE	0	FALSE	40	100	0.885393016	-4.341023031	0.253359847	0.8	-84.30751905	-78.35629818	-77.98161722	-76.02512473	-5.951220863	52	0.021937488	71	20	0.962503517	1.82E-19	71	0.158709265	5.992519539	0.000660646	-0.879906814	-0.840225199	-0.880217434
946	1	FALSE	0	FALSE	47	100	0.837984183	-4.332790971	0.284002575	0.902777778	-83.25746946	-80.1387483	-79.66045331	-78.73133474	-3.118721152	72	0.034750534	73	2	0.988004126	2.11E-19	73	0.226588645	2.150548128	0.000797609	-0.878159581	-0.834012813	-0.889536012
199	1	FALSE	0	FALSE	47	100	0.842639689	-4.18332021	0.269489283	0.815384615	-84.62779285	-79.40938188	-79.00138078	-75.73183144	-5.218410974	53	0.029508833	71	19	0.968967369	1.09E-19	71	0.207888844	7.442801971	0.002322699	-0.867831489	-0.790331974	-0.888953601
242	1	FALSE	0	FALSE	47	100	0.848924599	-4.35945161	0.274149794	0.955882353	-86.54347018	-80.33941116	-79.84618552	-76.77091608	-6.204059019	68	0.031256067	73	6	0.99756567	4.35E-20	73	0.194042948	7.094707096	0.006562357	-0.854241895	-0.717142302	-0.885847408
569	1	FALSE	0	FALSE	47	100	0.843897833	-4.200445213	0.269307593	0.955882353	-85.00508248	-80.08945935	-80.37566829	-77.16369948	-4.915623128	68	0.098621627	73	6	0.99756567	9.12E-20	73	0.371353378	4.385374346	0.005828344	-0.796622015	-0.660842555	-0.828771112
321	1	FALSE	0	FALSE	40	100	0.883883128	-4.726300565	0.277894391	0.942028986	-83.78398077	-80.22581049	-80.43153556	-78.31399235	-3.558170277	69	0.029508833	74	6	0.995256808	2.33E-19	74	0.128548351	1.290422533	0.001907179	-0.868879829	-0.794797127	-0.877111241
634	1	FALSE	0	FALSE	47	100	0.830593618	-4.039768704	0.271969895	0.938461538	-81.16096432	-76.6677	-77.00424752	-74.23850452	-4.493264318	61	0.057658707	69	9	0.995074288	5.78E-19	69	0.339484248	2.615845449	0.001457072	-0.829508833	-0.785090274	-0.81440497
481	1	FALSE	0	FALSE	47	100	0.845019263	-4.621056254	0.295012592	0.927536232	-85.3439469	-81.11834296	-80.99014691	-76.30207786	-4.225603945	68	0.038439138	71	4	0.99412173	7.75E-20	71	0.199282117	11.68760097	0.008681662	-0.818365366	-0.676761794	-0.841390021
456	1	FALSE	0	FALSE	47	100	0.843122588	-4.191235483	0.269507373	0.784615385	-84.77224569	-80.11224169	-79.71143701	-76.43764927	-4.660003999	51	0.02640264	72	22	0.959515069	1.02E-19	72	0.162956287	6.283834419	0.020736567	-0.837856727	-0.580469812	-0.903513881
558	1	FALSE	0	FALSE	47	100	0.833794778	-4.311451269	0.286952473	0.928571429	-82.05759075	-78.62016218	-78.74996331	-77.39593012	-3.437428569	70	0.026985051	72	3	0.991572754	3.76E-19	72	0.16067964	1.186221419	0.000356182	-0.89167152	-0.869734032	-0.896719084
227	1	FALSE	0	FALSE	47	100	0.851718499	-4.192407301	0.260767017	0.757575758	-87.42079834	-82.7592811	-84.72521107	-77.99356131	-4.661517245	51	0.041739468	73	23	0.95377745	2.86E-20	73	0.264616294	15.04177186	0.023215291	-0.814443797	-0.546301689	-0.892642205
625	1	FALSE	0	FALSE	47	100	0.840203623	-3.691870707	0.240011149	0.769230769	-83.90576895	-77.958359	-78.25393395	-74.03417583	-5.947409944	50	0.054552514	70	21	0.959403114	1.55E-19	70	0.29614483	6.205496114	0.008771464	-0.793438167	-0.66511357	-0.843525529
769	1	FALSE	0	FALSE	47	100	0.851353467	-4.588512465	0.285817026	0.955882353	-87.30523833	-82.78325243	-84.1385446	-78.88728408	-4.521985896	68	0.045428072	75	8	0.994320724	3.02E-20	75	0.181975157	9.914451354	0.012213366	-0.811764706	-0.633469229	-0.870704718
157	1	FALSE	0	FALSE	40	100	0.888470973	-4.478154109	0.25738283	0.902777778	-85.39647312	-79.9279502	-78.7893225	-77.73551357	-5.468522924	72	0.038050864	73	2	0.989764755	1.08E-19	73	0.181679859	5.876367792	0.001019142	-0.858046981	-0.825470782	-0.859638905
810	1	FALSE	0	FALSE	47	100	0.848459614	-4.517408176	0.284597895	0.941176471	-86.39903427	-81.88328729	-82.08994758	-79.09747954	-4.515746975	67	0.098621627	75	9	0.993895414	4.67E-20	75	0.349296194	6.220673686	0.001184093	-0.817433508	-0.757911085	-0.830518346
552	1	FALSE	0	FALSE	47	100	0.834050989	-4.469254329	0.297180183	0.969230769	-82.13009872	-77.23576496	-76.3011723	-75.27178554	-4.894333763	63	0.04096292	70	8	0.998245469	3.63E-19	70	0.194608824	3.605881792	0.000488497	-0.87831489	-0.841001747	-0.882741215
913	1	FALSE	0	FALSE	47	100	0.837497168	-4.710261964	0.309298346	0.970149254	-83.11640073	-77.91253079	-77.51541866	-76.70738992	-5.20386994	67	0.061541448	72	6	0.998066011	2.26E-19	72	0.292778969	1.995837601	0.006536713	-0.784197243	-0.68957484	-0.75228111
856	1	FALSE	0	FALSE	47	100	0.843241852	-4.586225127	0.294773269	0.888888889	-84.80799033	-80.14566168	-82.60253003	-75.2405323	-4.662328651	71	0.021355077	71	1	0.985594187	1.00E-19	71	0.116265428	12.59339382	0.001652777	-0.877227723	-0.824888371	-0.897495632
409	1	FALSE	0	FALSE	47	100	0.843376413	-3.694438836	0.237334067	0.8	-84.84835236	-79.86289552	-80.39849056	-75.73367628	-4.985456834	52	0.066006601	72	21	0.963029735	9.83E-20	72	0.429051908	6.863498939	0.000669933	-0.852300524	-0.80644535	-0.861580276
819	1	FALSE	0	FALSE	47	100	0.849370446	-4.232808892	0.265722865	0.901408451	-86.6823795	-82.26299913	-82.56165032	-81.02314824	-4.419380374	70	0.04426325	78	9	0.984252225	4.07E-20	78	0.172493221	0.707159664	0.001537972	-0.856299748	-0.791108523	-0.86856921
795	1	FALSE	0	FALSE	47	100	0.83104885	-3.877948238	0.260653194	0.784615385	-81.28743371	-77.81884369	-77.21839792	-76.78643183	-3.468590018	51	0.034944671	71	21	0.961233622	5.44E-19	71	0.193038723	1.189964732	0.001972717	-0.864259367	-0.814793244	-0.876722966
146	1	FALSE	0	FALSE	47	100	0.837050529	-3.634121737	0.23902529	0.818181818	-82.98739836	-79.85113932	-80.09528227	-78.17990466	-3.136259042	55	0.050475636	73	19	0.97166855	2.40E-19	73	0.23685318	2.499125019	0.002288386	-0.850786255	-0.771888954	-0.870898855
383	1	FALSE	0	FALSE	47	100	0.86861734	-4.687529119	0.271764359	0.833333333	-93.10772159	-86.53518327	-88.67064869	-79.29028803	-6.572538321	78	0.039021549	78	1	0.970735044	1.86E-21	78	0.234692837	18.31516021	0.019815273	-0.81650165	-0.567462629	-0.884294312
810	1	FALSE	0	FALSE	40	100	0.890176153	-4.704724917	0.268072822	0.941176471	-86.01276118	-81.79871174	-81.48963083	-78.40861225	-4.214049437	67	0.059211804	75	9	0.993740244	8.06E-20	75	0.268693142	5.080476752	0.010564904	-0.823529412	-0.643370219	-0.878276063
188	1	FALSE	0	FALSE	47	100	0.84136842	-4.11208952	0.266169338	0.738461538	-84.24961871	-78.58713489	-79.35571928	-75.72965167	-5.662483821	48	0.023684721	72	25	0.949537728	1.31E-19	72	0.179807555	5.643822277	0.02011203	-0.817317026	-0.569598136	-0.880993982
888	1	FALSE	0	FALSE	47	100	0.840870483	-4.578789776	0.296930812	1	-84.10231894	-78.54684537	-77.60092028	-76.43876051	-5.55547357	65	0.051640458	72	8	1	1.41E-19	72	0.223748943	4.59978359	0.001664494	-0.838905067	-0.785672685	-0.837313143
775	1	FALSE	0	FALSE	47	100	0.84196052	-4.372055352	0.282368552	0.984848485	-84.4253767	-79.42259625	-79.56724184	-76.36789201	-5.002780454	66	0.044651524	73	8	0.999279895	1.20E-19	73	0.170227205	4.097169647	0.00256097	-0.822908173	-0.758687633	-0.845272763
48	1	FALSE	0	FALSE	47	100	0.849391932	-3.842302915	0.241187833	0.823529412	-86.68908427	-81.95338255	-82.2418888	-78.67979247	-4.735701718	59	0.054358377	75	17	0.973913909	4.06E-20	75	0.263728964	7.331441847	0.001115544	-0.854979616	-0.800232964	-0.86721025
817	1	FALSE	0	FALSE	40	100	0.889843059	-4.796464041	0.273765438	0.844155844	-85.89162557	-82.78547131	-82.86784364	-81.24782759	-3.106154258	77	0.045428072	78	2	0.973505901	8.54E-20	78	0.201695764	1.335864162	0.000124574	-0.880100951	-0.862550961	-0.880605708
362	1	FALSE	0	FALSE	47	100	0.841644206	-3.95280387	0.255594626	0.779411765	-84.33140084	-79.99793413	-79.71328196	-78.83588652	-4.333466713	56	0.020966803	75	20	0.961515508	1.26E-19	75	0.121359655	1.097050761	0.000359299	-0.895593089	-0.877499515	-0.890700835
505	1	FALSE	0	FALSE	47	100	0.845597771	-4.309169439	0.274493574	0.815384615	-85.51971546	-80.19427686	-81.6236479	-75.67397936	-5.325438599	53	0.046592895	72	20	0.966044993	7.12E-20	72	0.308961612	11.1533474	0.006642864	-0.826169676	-0.725684333	-0.86721025
145	1	FALSE	0	FALSE	47	100	0.842716456	-4.3525204	0.280307982	0.863636364	-84.65072683	-78.89762566	-78.95370518	-76.46993671	-5.75310117	58	0.034750534	73	16	0.981087988	1.08E-19	73	0.172987265	4.789125647	0.003324006	-0.860959037	-0.768006212	-0.889341875
97	1	FALSE	0	FALSE	47	100	0.847997363	-3.651667988	0.230469435	0.727272727	-86.25588611	-79.52010017	-77.85630595	-77.63500627	-6.735785939	49	0.044069113	73	25	0.948578908	5.00E-20	73	0.34661282	7.509963863	0.00172329	-0.839798097	-0.775189284	-0.841778295
148	1	FALSE	0	FALSE	47	100	0.836952719	-4.304299368	0.283206053	0.9	-82.95919512	-78.20522259	-80.36604595	-74.13662503	-4.753972525	68	0.015919239	70	3	0.990685476	2.44E-19	70	0.088637508	9.671463692	0.00751731	-0.872529606	-0.721607455	-0.914385556
650	1	FALSE	0	FALSE	47	100	0.856154817	-4.372841259	0.267195392	0.955882353	-88.84841862	-83.32416278	-82.7586397	-78.37128082	-5.524255838	68	0.0330033	75	8	0.994320724	1.44E-20	75	0.186504327	13.41642813	0.003282835	-0.854474859	-0.789555426	-0.867986799
161	1	FALSE	0	FALSE	47	100	0.838786625	-4.126009312	0.26964895	0.815384615	-83.49083244	-78.21242801	-77.96254666	-75.80872211	-5.278404431	53	0.093962337	72	20	0.966044993	1.89E-19	72	0.407703249	3.986054282	0.001396355	-0.800388274	-0.766453116	-0.778683751
794	1	FALSE	0	FALSE	47	100	0.849350183	-4.326407409	0.271620202	0.791044776	-86.6760575	-81.00439325	-81.99312903	-75.94789128	-5.671664251	55	0.041351194	74	20	0.965353919	4.08E-20	74	0.224111304	9.036451799	0.015787195	-0.81110464	-0.59910697	-0.885264997
584	1	FALSE	0	FALSE	47	100	0.837436808	-4.361888797	0.28648601	0.928571429	-83.09894625	-80.10619342	-79.97897721	-79.25927943	-2.992752832	70	0.05416424	75	6	0.992597115	2.28E-19	75	0.226996634	0.361025035	0.000420924	-0.873888565	-0.840031062	-0.8784702
257	1	FALSE	0	FALSE	47	100	0.843722601	-3.847208119	0.246824161	0.791044776	-84.95235253	-79.98873623	-79.53218357	-77.78961787	-4.963616301	55	0.083478936	74	20	0.965353919	9.35E-20	74	0.381093818	4.526888519	0.001237649	-0.815492137	-0.773830324	-0.815958066
955	1	FALSE	0	FALSE	47	100	0.839026572	-4.409337068	0.287909689	0.955223881	-83.56083845	-77.83749887	-76.87744186	-75.22306442	-5.723339578	66	0.051252184	71	6	0.997639529	1.82E-19	71	0.223028783	6.092658765	0.004854614	-0.841584158	-0.718501262	-0.871092992
259	1	FALSE	0	FALSE	40	100	0.869364351	-4.330327442	0.272307046	0.802816901	-79.07138317	-73.62688547	-74.58679852	-68.4278523	-5.444497697	63	0.016113376	64	2	0.969641016	2.20E-18	64	0.107493558	9.361765116	0.005907292	-0.874199185	-0.736944283	-0.905261114
712	1	FALSE	0	FALSE	47	100	0.849528442	-4.403011164	0.276236955	0.890410959	-86.73170385	-82.90877616	-82.90357984	-80.39670396	-3.822927685	73	0.041157057	78	6	0.982972968	3.98E-20	78	0.178365053	3.031443144	0.00029101	-0.878586682	-0.86060959	-0.881382256
968	1	FALSE	0	FALSE	47	100	0.837350385	-4.094130596	0.268985174	0.787878788	-83.07396644	-79.31851674	-79.27956174	-77.13141127	-3.755449706	53	0.05086391	73	21	0.963013126	2.31E-19	73	0.273594461	3.578252261	0.00080359	-0.863327509	-0.825859056	-0.864686469
593	1	FALSE	0	FALSE	47	100	0.84797256	-4.032151836	0.254507574	0.768115942	-86.24821754	-81.2400264	-82.592341	-78.47165345	-5.00819114	57	0.057270433	76	20	0.958286974	5.02E-20	76	0.265955928	5.647869832	0.00079952	-0.836730732	-0.800815376	-0.837119006
767	1	FALSE	0	FALSE	47	100	0.843669632	-4.752444831	0.304962398	0.928571429	-84.93642478	-80.21968482	-80.12798339	-77.51032234	-4.716739959	70	0.028732285	75	6	0.992597115	9.42E-20	75	0.131507166	3.358831061	0.001589719	-0.8684139	-0.802368472	-0.874393322
961	1	FALSE	0	FALSE	47	100	0.833112418	-4.545058056	0.303244816	0.955223881	-81.86502587	-76.33856586	-76.06966927	-74.61951404	-5.526460003	66	0.045622209	71	6	0.997639529	4.12E-19	71	0.167905778	1.976526686	0.003034666	-0.835138808	-0.771500679	-0.872063677
223	1	FALSE	0	FALSE	47	100	0.835558761	-4.312309638	0.285180977	0.970149254	-82.55908085	-78.80756351	-78.10877161	-77.5948413	-3.751517336	67	0.068918657	73	7	0.998801819	2.95E-19	73	0.352409178	1.985758152	0.000755895	-0.845661037	-0.80120365	-0.850514463
660	1	FALSE	0	FALSE	47	100	0.832367363	-4.556431114	0.304817796	0.914285714	-81.65566565	-76.92321416	-76.34293801	-75.06309345	-4.732451496	69	0.055329062	71	3	0.991499319	4.56E-19	71	0.214128214	2.644392585	0.001489967	-0.862162687	-0.794797127	-0.88177053
241	1	FALSE	0	FALSE	40	100	0.883868854	-4.691634823	0.275875315	0.955882353	-83.7790641	-77.76871059	-77.14228478	-76.15224427	-6.01035351	68	0.025237818	73	6	0.997450165	2.34E-19	73	0.113843574	3.077937732	0.000497731	-0.882585906	-0.857697534	-0.886818094
225	1	FALSE	0	FALSE	47	100	0.839432115	-4.677860104	0.304984331	0.984615385	-83.67939551	-79.23149034	-80.22267018	-73.97922306	-4.447905175	64	0.047175306	71	8	0.999488284	1.72E-19	71	0.185004917	9.476239544	0.002457083	-0.836264803	-0.756357989	-0.836730732
701	1	FALSE	0	FALSE	47	100	0.831124004	-3.809138977	0.25595971	0.8	-81.30834532	-78.05664368	-77.5662929	-75.79137046	-3.251701637	52	0.044845661	71	20	0.964084505	5.39E-19	71	0.274941736	3.377825787	0.00241956	-0.871325956	-0.784313725	-0.891283246
441	1	FALSE	0	FALSE	47	100	0.838920967	-3.975206314	0.259664393	0.861538462	-83.53001447	-78.44510803	-78.28371043	-74.79285628	-5.084906441	56	0.051058047	71	16	0.977400889	1.85E-19	71	0.23312635	7.735431514	0.009045698	-0.815220346	-0.657542225	-0.868957484
544	1	FALSE	0	FALSE	47	100	0.840993831	-4.102516544	0.265922244	0.791044776	-84.13876485	-79.4313236	-80.81463928	-76.83611757	-4.707441248	55	0.052999418	74	20	0.965353919	1.38E-19	74	0.305738733	5.206394332	0.000462156	-0.869268103	-0.835371772	-0.868180936
581	1	FALSE	0	FALSE	47	100	0.837029942	-3.874485187	0.254853828	0.787878788	-82.98146079	-78.15738776	-77.8621053	-76.10249289	-4.824073032	53	0.036691904	73	21	0.963013126	2.41E-19	73	0.234766823	2.123997883	0.00196686	-0.857037468	-0.789555426	-0.877111241
80	1	FALSE	0	FALSE	47	100	0.836020191	-4.169605729	0.275280558	0.815384615	-82.69115047	-78.18002145	-77.4530875	-75.78391694	-4.511129029	53	0.059405941	72	20	0.966044993	2.77E-19	72	0.403086616	3.863589048	0.004802414	-0.834012813	-0.71597748	-0.868763347
831	1	FALSE	0	FALSE	47	100	0.83513444	-4.086019574	0.27063313	0.803030303	-82.43795919	-77.28359124	-77.62383468	-75.96388713	-5.154367952	54	0.086002718	73	20	0.966425292	3.13E-19	73	0.530994393	0.723989649	0.000435695	-0.831838478	-0.804698117	-0.841778295
903	1	FALSE	0	FALSE	47	100	0.843632909	-4.420544011	0.283703951	0.915492958	-84.92538539	-82.04354533	-82.5044166	-80.69332615	-2.881840065	71	0.047951854	78	8	0.98477662	9.47E-20	78	0.184243849	1.206737265	2.81E-05	-0.879984469	-0.875364007	-0.877111241
349	1	FALSE	0	FALSE	47	100	0.852068114	-4.29343369	0.266681104	0.915492958	-87.53174463	-82.09315592	-83.4015049	-78.60129722	-5.438588703	71	0.043680839	78	8	0.98477662	2.71E-20	78	0.167226338	5.330624846	0.00029834	-0.870782372	-0.856338575	-0.862356824
884	1	FALSE	0	FALSE	47	100	0.838789521	-4.710680314	0.307855921	0.902777778	-83.49167674	-78.52462386	-79.26675431	-75.84991473	-4.967052885	72	0.05746457	73	2	0.988004126	1.89E-19	73	0.273803223	5.300779808	0.018067553	-0.772354883	-0.607066589	-0.847019996
887	1	FALSE	0	FALSE	47	100	0.836161614	-4.419786375	0.291647151	0.970149254	-82.73170281	-78.34487739	-77.81395055	-76.60019387	-4.386825421	67	0.040574646	73	7	0.998801819	2.72E-19	73	0.210614486	3.066023889	0.006087661	-0.829586488	-0.71597748	-0.847602407
401	1	FALSE	0	FALSE	47	100	0.841780138	-3.942482456	0.254797214	0.803030303	-84.37176286	-78.09227856	-77.84482143	-75.22030472	-6.279484305	54	0.072413124	73	20	0.966425292	1.24E-19	73	0.327209401	4.390472093	0.017734245	-0.763774024	-0.559114735	-0.845272763
597	1	FALSE	0	FALSE	47	100	0.835363582	-4.034486079	0.266997472	0.818181818	-82.50332861	-78.86064725	-79.45376138	-75.6797164	-3.642681363	55	0.030091244	73	19	0.97166855	3.03E-19	73	0.179452561	3.48274784	0.002160126	-0.885886236	-0.802756746	-0.906425937
470	1	FALSE	0	FALSE	47	100	0.845177378	-4.212913241	0.268793979	0.818181818	-85.39192175	-81.19329194	-82.44779934	-75.32717479	-4.198629813	55	0.109881576	73	19	0.97166855	7.57E-20	73	0.525392686	11.38494845	0.0022498	-0.797320909	-0.714424384	-0.819452533
540	1	FALSE	0	FALSE	47	100	0.83940035	-4.606061133	0.300338609	0.890410959	-83.67009872	-79.10780694	-79.28364064	-77.2489281	-4.562291778	73	0.047951854	75	3	0.985876098	1.73E-19	75	0.288663198	1.586585351	0.000540079	-0.859949524	-0.826441468	-0.855173753
848	1	FALSE	0	FALSE	47	100	0.837265537	-4.710348371	0.309567194	0.984615385	-83.04945487	-78.67151117	-78.94226671	-74.0518867	-4.377943694	64	0.053581829	71	8	0.999488284	2.33E-19	71	0.193251249	8.783483878	0.007640871	-0.826985051	-0.68161522	-0.875558144
150	1	FALSE	0	FALSE	40	100	0.886713494	-4.756482744	0.275798283	0.984848485	-84.77106652	-78.46164766	-79.26700094	-73.77381966	-6.309418859	66	0.016113376	72	7	0.999533229	1.46E-19	72	0.089952932	9.774103982	0.00341645	-0.857503397	-0.774606872	-0.872646088
82	1	FALSE	0	FALSE	40	100	0.882173102	-4.421782595	0.262150629	0.955223881	-83.19920564	-78.96027359	-78.82323509	-76.50225775	-4.238932053	66	0.0277616	74	9	0.996471363	3.08E-19	74	0.15072076	2.769597193	0.000289012	-0.887711124	-0.866045428	-0.88837119
730	1	FALSE	0	FALSE	47	100	0.844909911	-4.14092927	0.264471194	0.846153846	-85.31079608	-79.73436645	-81.89072895	-74.70292975	-5.576429627	55	0.042127742	72	18	0.973949958	7.87E-20	72	0.2464969	13.95640657	0.000312511	-0.858978839	-0.844496214	-0.849349641
328	1	FALSE	0	FALSE	47	100	0.835953596	-3.895474267	0.257244652	0.784615385	-82.67206698	-78.30167825	-79.43326752	-73.83086711	-4.370388721	51	0.041351194	71	21	0.961233622	2.80E-19	71	0.24585595	8.519197825	9.59E-05	-0.89151621	-0.877887789	-0.897689769
249	1	FALSE	0	FALSE	47	100	0.830369724	-4.157797009	0.280138602	0.984615385	-81.09888852	-76.79194334	-76.06709355	-75.24538566	-4.306945182	64	0.044069113	71	8	0.999488284	5.96E-19	71	0.180591247	3.512214468	0.000269101	-0.875558144	-0.851096874	-0.878081926
589	1	FALSE	0	FALSE	47	100	0.829437138	-3.926383509	0.265422026	0.815384615	-80.84120146	-77.28634178	-77.21634053	-75.52825493	-3.554859677	53	0.048340128	72	20	0.966044993	6.75E-19	72	0.287415094	1.276369052	0.006559228	-0.831333722	-0.690739662	-0.876528829
474	1	FALSE	0	FALSE	47	100	0.828439009	-3.947981371	0.267822981	0.96969697	-80.5669606	-75.85324813	-75.72089412	-74.53531652	-4.713712471	65	0.038245001	71	7	0.999010885	7.70E-19	71	0.17275741	1.414017834	0.000689799	-0.854901961	-0.815763929	-0.856532712
126	1	FALSE	0	FALSE	47	100	0.829277167	-4.264526744	0.288443354	0.926470588	-80.79714086	-77.00138602	-77.45378223	-73.74526624	-3.795754839	66	0.110269851	70	5	0.994659697	6.89E-19	70	0.380983611	5.865469937	0.004276311	-0.768200349	-0.679867987	-0.793438167
373	1	FALSE	0	FALSE	47	100	0.836041032	-4.078178335	0.269223985	0.928571429	-82.69712429	-78.49706606	-78.43436965	-77.8552011	-4.200058231	70	0.050281499	75	6	0.992597115	2.76E-19	75	0.295362243	0.232188655	0.000159738	-0.873888565	-0.851679286	-0.878081926
502	1	FALSE	0	FALSE	47	100	0.829555233	-3.935809918	0.265948192	0.815384615	-80.87375477	-77.13785093	-77.14887839	-75.01074962	-3.735903846	53	0.046787032	72	20	0.966044993	6.64E-19	72	0.269256904	1.882818056	0.000183143	-0.876994758	-0.860221316	-0.87516987
243	1	FALSE	0	FALSE	47	100	0.835232197	-4.210848578	0.278802028	0.753846154	-82.46583618	-76.24772242	-73.94152422	-73.48118598	-6.218113765	49	0.053387692	68	20	0.955397867	3.09E-19	68	0.308268403	12.09703108	0.026752728	-0.769287517	-0.477188895	-0.837119006
345	1	FALSE	0	FALSE	47	100	0.850913943	-4.372170445	0.272813917	0.970149254	-87.16647183	-80.10038478	-78.75662529	-76.81191888	-7.066087051	67	0.01125995	74	8	0.99715445	3.23E-20	74	0.080817663	11.85436328	0.045169965	-0.758338187	-0.441467676	-0.897107358
170	1	FALSE	0	FALSE	40	100	0.876874042	-4.484280786	0.272588296	0.9	-81.43955356	-76.36354691	-75.55891712	-73.46038491	-5.076006647	68	0.036497767	70	3	0.992019561	7.13E-19	70	0.218899116	6.365919891	0.00067216	-0.860143661	-0.815763929	-0.869928169
158	1	FALSE	0	FALSE	40	100	0.880654483	-4.60171956	0.27480753	0.970149254	-82.68695737	-77.91010807	-77.7887389	-74.96661239	-4.776849297	67	0.061153174	73	7	0.998964769	3.93E-19	73	0.213225544	3.637355961	0.000984868	-0.850009707	-0.805474665	-0.84876723
241	1	FALSE	0	FALSE	47	100	0.848109322	-4.587679474	0.28941861	0.942028986	-86.29051699	-79.77902179	-78.95769756	-75.72546374	-6.511495199	69	0.048534265	74	6	0.99538814	4.91E-20	74	0.209459841	9.645503674	0.024235662	-0.800232964	-0.523199379	-0.861774413
595	1	FALSE	0	FALSE	47	100	0.83581605	-3.879115166	0.256292805	0.803030303	-82.63267585	-76.55418207	-77.27383407	-74.44458153	-6.078493779	54	0.100562997	73	20	0.966425292	2.85E-19	73	0.444643044	1.881295802	0.000369592	-0.807105416	-0.776159969	-0.810910503
565	1	FALSE	0	FALSE	40	100	0.87589269	-4.090498976	0.249780034	0.8	-81.12200488	-77.38809432	-78.21574229	-73.60560512	-3.733910552	52	0.035332945	71	20	0.964309497	8.29E-19	71	0.190557595	5.654313326	0.001237212	-0.874160357	-0.82100563	-0.87516987
675	1	FALSE	0	FALSE	47	100	0.829295642	-3.766724867	0.254756489	0.815384615	-80.80222726	-76.88519244	-76.78282959	-75.44666878	-3.917034823	53	0.103863328	72	20	0.966044993	6.87E-19	72	0.429554122	1.758339423	0.005378539	-0.789128325	-0.659289458	-0.81440497
813	1	FALSE	0	FALSE	40	100	0.883778183	-4.381851497	0.257773369	0.815384615	-83.74784569	-77.73680878	-78.40975932	-73.21446741	-6.011036907	53	0.019025432	72	20	0.968046652	2.37E-19	72	0.120078806	8.286356932	0.006760764	-0.84740827	-0.708794409	-0.873228499
572	1	FALSE	0	FALSE	47	100	0.834324811	-4.274727187	0.283964013	0.8	-82.2077144	-77.22313055	-76.42858239	-74.66531584	-4.984583848	52	0.057076296	72	21	0.963029735	3.50E-19	72	0.301057749	4.506025213	0.001124269	-0.855173753	-0.795573675	-0.867986799
372	1	FALSE	0	FALSE	40	100	0.870110061	-4.961500149	0.310972419	0.915492958	-79.30036997	-76.63835083	-77.09155871	-75.38618778	-2.662019139	71	0.032615026	72	2	0.989930417	1.98E-18	72	0.211406798	0.895603334	8.40E-05	-0.904834013	-0.893807028	-0.906620074
117	1	FALSE	0	FALSE	47	100	0.839710176	-3.907195897	0.254476216	0.8	-83.76085769	-78.83186649	-78.18829536	-73.32661347	-4.9289912	52	0.041933605	70	19	0.967130002	1.66E-19	70	0.216089269	13.71182948	0.011129421	-0.843758493	-0.656183265	-0.88837119
534	1	FALSE	0	FALSE	47	100	0.830820981	-3.893359527	0.261901374	0.803030303	-81.22408631	-77.95808118	-78.20726142	-75.8674837	-3.266005121	54	0.054552514	73	20	0.966425292	5.61E-19	73	0.307052877	2.286181686	0.001120078	-0.856610367	-0.806057076	-0.869928169
252	1	FALSE	0	FALSE	47	100	0.837918907	-4.317331493	0.283057275	0.779411765	-83.23853705	-78.57973998	-78.8904582	-76.74533529	-4.65879707	56	0.039215686	75	20	0.961515508	2.13E-19	75	0.317803596	2.673807965	0.00171467	-0.864298195	-0.795379538	-0.885264997
110	1	FALSE	0	FALSE	47	100	0.843198061	-4.569169566	0.29372569	1	-84.79486269	-78.35200821	-79.16099074	-72.95942658	-6.442854485	65	0.090079596	72	8	1	1.01E-19	72	0.34158711	11.33922222	0.008805731	-0.782993593	-0.615802757	-0.826635605
347	1	FALSE	0	FALSE	47	100	0.829892457	-4.455153384	0.300681897	0.955882353	-80.96683619	-77.70431766	-77.30641813	-76.28094826	-3.262518532	68	0.073772083	73	6	0.99756567	6.35E-19	73	0.246917046	2.549449558	0.000779311	-0.842826636	-0.80120365	-0.847990681
907	1	FALSE	0	FALSE	47	100	0.850337691	-3.583035285	0.224081155	0.787878788	-86.98515617	-80.09557151	-82.44635075	-73.75472442	-6.889584654	53	0.046787032	73	21	0.963013126	3.52E-20	73	0.253035772	16.58705335	0.002966641	-0.832343234	-0.7569404	-0.836730732
254	1	FALSE	0	FALSE	47	100	0.856657977	-4.391000866	0.267756671	0.890410959	-89.01310916	-81.72069518	-83.27755902	-73.57671577	-7.292413979	73	0.070860027	73	1	0.98554617	1.33E-20	73	0.288057892	21.27472025	0.043737587	-0.706425937	-0.34808775	-0.805280528
457	1	FALSE	0	FALSE	47	100	0.838280904	-4.26559469	0.27929245	0.830769231	-83.34362572	-78.13166831	-77.38521596	-74.21825992	-5.211957418	54	0.045622209	72	19	0.971015671	2.03E-19	72	0.238099329	8.775380554	0.00123659	-0.851523976	-0.808192584	-0.842943118
764	1	FALSE	0	FALSE	47	100	0.83775379	-4.019801649	0.263710515	0.808823529	-83.19068102	-78.42698141	-78.61235677	-75.98134164	-4.76369961	58	0.047369443	75	18	0.970767588	2.18E-19	75	0.255757077	2.294579585	0.000194646	-0.859444768	-0.843331392	-0.855950301
187	1	FALSE	0	FALSE	47	100	0.854468019	-4.346836117	0.267422734	0.928571429	-88.30048026	-82.64060483	-83.96416254	-75.54048127	-5.659875426	70	0.040380509	75	6	0.992597115	1.87E-20	75	0.229244978	16.96452181	0.060992109	-0.755969715	-0.315472724	-0.85536789
941	1	FALSE	0	FALSE	40	100	0.873410762	-4.434682134	0.273879686	0.9	-80.32996876	-74.85517169	-74.03704497	-73.047688	-5.474797069	68	0.042321879	70	3	0.990042619	1.21E-18	70	0.199987781	4.23215291	0.007881667	-0.810289264	-0.666860804	-0.843331392
533	1	FALSE	0	FALSE	40	100	0.878588291	-4.477610496	0.270017613	0.970149254	-82.00037599	-77.73192367	-78.30317615	-73.41227985	-4.268452319	67	0.031644341	72	6	0.998096944	5.45E-19	72	0.139632762	6.601910537	0.000414909	-0.887633469	-0.860221316	-0.893418754
147	1	FALSE	0	FALSE	47	100	0.831730633	-3.778923779	0.253380423	0.784615385	-81.47748057	-74.98726823	-74.76620825	-71.57827832	-6.490212341	51	0.048145991	70	20	0.962240391	4.97E-19	70	0.269369906	5.516505705	0.00103571	-0.842050087	-0.789167152	-0.846631722
608	1	FALSE	0	FALSE	40	100	0.887265873	-4.050329296	0.234206718	0.818181818	-84.96658131	-79.62108213	-79.95096958	-75.15534014	-5.345499175	55	0.056688022	73	19	0.970577191	1.33E-19	73	0.295952749	12.74052914	0.000417268	-0.861502621	-0.831294894	-0.860027179
974	1	FALSE	0	FALSE	47	100	0.828339275	-4.270406536	0.289797283	0.941176471	-80.53964583	-76.90927918	-76.38645511	-74.14646506	-3.630366647	67	0.044069113	71	5	0.995895965	7.80E-19	71	0.202575315	5.619989511	8.08E-05	-0.887905261	-0.874975733	-0.893418754
316	1	FALSE	0	FALSE	47	100	0.834133314	-4.40448705	0.292786421	0.915492958	-82.15342058	-75.93915576	-75.36633995	-74.00437289	-6.214264812	71	0.023296447	72	2	0.988363531	3.59E-19	72	0.138647015	4.611406575	0.01244174	-0.818831295	-0.624538924	-0.843719666
75	1	FALSE	0	FALSE	40	100	0.888214903	-4.963066679	0.285621725	0.878378378	-85.30473879	-81.89617855	-82.70718066	-79.07897165	-3.40856024	74	0.046010483	79	6	0.977630737	1.13E-19	79	0.248891879	3.057132872	0.003410073	-0.846165793	-0.76684139	-0.878081926
911	1	FALSE	0	FALSE	47	100	0.834983844	-4.356605562	0.288712895	0.984615385	-82.39504683	-76.88512557	-77.82324686	-72.35571134	-5.509921258	64	0.021355077	71	8	0.999488284	3.20E-19	71	0.118897026	9.287710643	0.004878124	-0.865152398	-0.762376238	-0.903513881
75	1	FALSE	0	FALSE	47	100	0.874523047	-4.852559254	0.274006549	0.878378378	-95.26934716	-89.01844867	-89.79287744	-82.41694159	-6.250898493	74	0.040768783	79	6	0.979054346	6.58E-22	79	0.247442273	33.08382601	0.04355787	-0.739933993	-0.495243642	-0.883323626
656	1	FALSE	0	FALSE	40	100	0.887653317	-4.634034568	0.26743972	0.855263158	-85.10428973	-80.01492669	-79.7745135	-78.27596033	-5.089363043	76	0.034556397	78	3	0.97442384	1.24E-19	78	0.181689762	2.1316643	0.000284301	-0.852533489	-0.836148321	-0.855173753
388	1	FALSE	0	FALSE	40	100	0.884329532	-4.364534864	0.256065077	0.776119403	-83.93805446	-80.40827515	-81.46638647	-75.22182352	-3.529779302	54	0.023296447	74	21	0.9567832	2.17E-19	74	0.218497279	10.00999386	0.024095873	-0.839060377	-0.562803339	-0.9114735
414	1	FALSE	0	FALSE	47	100	0.848490727	-4.464158205	0.281209104	0.890410959	-86.4086849	-81.21916602	-81.13219182	-78.01606381	-5.189518878	73	0.051252184	78	6	0.982972968	4.64E-20	78	0.214424789	5.830277198	0.008295475	-0.80570763	-0.66511357	-0.860415453
538	1	FALSE	0	FALSE	47	100	0.848733224	-4.229226011	0.266158789	0.878378378	-86.48397058	-80.43695819	-80.49055568	-78.02244164	-6.047012386	74	0.092020967	79	6	0.979054346	4.48E-20	79	0.2874383	2.155614919	0.001034908	-0.802174335	-0.768782761	-0.793826441
854	1	FALSE	0	FALSE	47	100	0.826539286	-4.170094295	0.28477931	0.803030303	-80.04938208	-76.25425079	-76.07888326	-75.50580857	-3.795131289	54	0.086585129	73	20	0.966425292	9.87E-19	73	0.43874076	0.657022091	0.001249536	-0.826868569	-0.768782761	-0.83750728
904	1	FALSE	0	FALSE	40	100	0.881649618	-4.458112484	0.264969596	0.984848485	-83.02188623	-77.91722454	-79.27525509	-72.51109547	-5.104661696	66	0.031256067	72	7	0.999425599	3.35E-19	72	0.189844014	10.45871933	0.002470327	-0.864725296	-0.808774995	-0.891089109
657	1	FALSE	0	FALSE	40	100	0.88078962	-4.136226534	0.246850187	0.791044776	-82.73227559	-76.87167272	-76.69399549	-74.362739	-5.86060287	55	0.020966803	74	20	0.963001274	3.85E-19	74	0.126639567	2.875360902	0.020559167	-0.826752087	-0.574451563	-0.882352941
239	1	FALSE	0	FALSE	47	100	0.823659374	-3.894824293	0.268648228	0.8	-79.27546336	-75.32438038	-75.55757632	-72.93366392	-3.951082975	52	0.036109493	71	20	0.964084505	1.43E-18	71	0.204980036	2.613773054	0.00048976	-0.886390992	-0.852844108	-0.885847408
412	1	FALSE	0	FALSE	47	100	0.83054541	-4.392354277	0.295757715	0.820895522	-81.14759148	-77.63863889	-77.22101723	-76.09969502	-3.508952587	57	0.07726655	74	18	0.974135338	5.82E-19	74	0.34354299	2.288291278	0.000991139	-0.83871093	-0.788390604	-0.843331392
465	1	FALSE	0	FALSE	47	100	0.833872917	-3.833940086	0.255099349	0.815384615	-82.07969228	-77.38333078	-77.6741652	-73.7634973	-4.696361502	53	0.064453504	72	20	0.966044993	3.72E-19	72	0.316744852	7.761200831	0.004186339	-0.805979421	-0.731896719	-0.839060377
310	1	FALSE	0	FALSE	47	100	0.829781999	-4.030506408	0.272128543	0.769230769	-80.93632714	-75.65368515	-77.01080954	-71.78619183	-5.282641988	50	0.041933605	70	21	0.959403114	6.44E-19	70	0.241187964	9.462805917	0.000791707	-0.866006601	-0.817511163	-0.87516987
934	1	FALSE	0	FALSE	40	100	0.874453004	-3.734684498	0.229560439	0.791044776	-80.66066248	-77.13998047	-77.49475186	-75.77162004	-3.520682011	55	0.025237818	74	20	0.970939858	1.03E-18	74	0.240210327	1.236220834	0.000364537	-0.895515434	-0.870316443	-0.903125607
288	1	FALSE	0	FALSE	47	100	0.850625677	-4.604676735	0.287648174	0.890410959	-87.07568241	-81.27665177	-81.52906586	-77.64742677	-5.79903064	73	0.074548631	78	6	0.982972968	3.37E-20	78	0.276910292	8.135846061	0.016813347	-0.758260532	-0.591535624	-0.840419336
478	1	FALSE	0	FALSE	47	100	0.847970003	-4.392673097	0.277266261	0.902777778	-86.24742681	-81.95618434	-82.62771376	-77.38072068	-4.291242466	72	0.04620462	78	7	0.984277686	5.02E-20	78	0.229988667	7.549712631	0.004980428	-0.838905067	-0.72587847	-0.86856921
777	1	FALSE	0	FALSE	47	100	0.830011768	-4.422566606	0.298356448	0.738461538	-80.99981298	-76.64727296	-77.39361946	-72.69444007	-4.352540018	48	0.053193555	72	25	0.949537728	6.25E-19	72	0.357276065	5.47522363	0.000337952	-0.863987575	-0.837313143	-0.874199185
425	1	FALSE	0	FALSE	47	100	0.83148319	-3.803705783	0.255267508	0.769230769	-81.40841687	-77.70489299	-78.87343596	-72.91473162	-3.703523875	50	0.055523199	72	23	0.954400024	5.14E-19	72	0.284140602	7.353156105	0.003419157	-0.839526306	-0.744903902	-0.84740827
976	1	FALSE	0	FALSE	47	100	0.837997856	-4.815597409	0.315633319	0.970149254	-83.26143606	-76.41741201	-75.57959518	-74.62080099	-6.844024052	67	0.046398758	74	8	0.99715445	2.11E-19	74	0.218503687	4.029764344	0.005207422	-0.751892836	-0.701805475	-0.712094739
413	1	FALSE	0	FALSE	47	100	0.833150485	-4.238505116	0.282752988	0.791044776	-81.87574779	-78.06872945	-78.34906552	-74.98513018	-3.807018333	55	0.082896525	74	20	0.965353919	4.10E-19	74	0.393211403	4.185147979	0.000831688	-0.826247331	-0.786060959	-0.830324209
407	1	FALSE	0	FALSE	47	100	0.820450214	-4.401821868	0.306967598	0.926470588	-78.42781695	-74.96686437	-74.98835955	-72.56227237	-3.460952578	66	0.06736556	70	5	0.994659697	2.15E-18	70	0.351834699	3.788148684	0.002003011	-0.841001747	-0.769171035	-0.861192002
119	1	FALSE	0	FALSE	47	100	0.831739626	-3.757551899	0.251939324	0.791044776	-81.47999255	-75.85749902	-75.66576532	-75.13973235	-5.622493527	55	0.105998835	74	20	0.965353919	4.96E-19	74	0.412120862	0.576527394	0.002109333	-0.793632304	-0.728596389	-0.810522229
892	1	FALSE	0	FALSE	47	100	0.830030193	-4.033361223	0.272081997	0.815384615	-81.00490762	-76.10429403	-76.03375839	-73.34974835	-4.900613596	53	0.073577946	72	20	0.966044993	6.24E-19	72	0.417885245	4.59153354	0.001192347	-0.835837701	-0.778295477	-0.840419336
317	1	FALSE	0	FALSE	47	100	0.831792561	-4.007873814	0.268672283	0.791044776	-81.49478099	-77.13771456	-76.70640425	-75.14599776	-4.357066425	55	0.081731703	74	20	0.965353919	4.93E-19	74	0.351033962	2.348515862	0.000840997	-0.826247331	-0.779266162	-0.827994564
209	1	FALSE	0	FALSE	40	100	0.869922152	-4.70220989	0.294965816	0.953846154	-79.24254484	-74.36912413	-74.3970602	-70.51238058	-4.873420706	62	0.029120559	69	8	0.99550675	2.03E-18	69	0.137723305	6.858939223	0.000264661	-0.891322073	-0.864104057	-0.899242865
417	1	FALSE	0	FALSE	47	100	0.829645727	-4.784359133	0.323182392	1	-80.89871515	-75.54600062	-75.21069014	-72.92545706	-5.35271453	65	0.048728402	72	8	1	6.56E-19	72	0.182882985	4.193604887	0.001570931	-0.8354106	-0.785284411	-0.8454669
934	1	FALSE	0	FALSE	47	100	0.848444836	-3.681343393	0.231938923	0.818181818	-86.39445109	-79.01897713	-78.6093236	-73.11112791	-7.375473959	55	0.033585712	73	19	0.97166855	4.68E-20	73	0.256782781	15.09602411	0.003878908	-0.846126966	-0.742768394	-0.879052611
304	1	FALSE	0	FALSE	47	100	0.832854199	-3.99607693	0.266864515	0.791044776	-81.79236073	-77.42309466	-77.44105424	-75.26146062	-4.369266069	55	0.058435255	74	20	0.965353919	4.27E-19	74	0.332273095	4.197168252	0.000252604	-0.854280722	-0.841195884	-0.85206756
942	1	FALSE	0	FALSE	47	100	0.829407997	-3.894909367	0.263321502	0.818181818	-80.83317225	-76.71964612	-77.581108	-74.04879645	-4.113526129	55	0.081343428	73	19	0.97166855	6.77E-19	73	0.423201564	3.882677865	0.000707415	-0.825043681	-0.794991264	-0.822752864
411	1	FALSE	0	FALSE	47	100	0.822975185	-4.025750195	0.278332724	0.784615385	-79.09345969	-74.39575532	-74.79046424	-71.9073436	-4.697704369	51	0.020578528	71	21	0.961233622	1.56E-18	71	0.152699979	2.201542662	0.005098832	-0.865385362	-0.743350806	-0.895360124
390	1	FALSE	0	FALSE	47	100	0.82869177	-4.294962507	0.291102356	0.878378378	-80.63625688	-76.39175935	-76.22900738	-75.16840788	-4.244497535	74	0.066394875	74	1	0.983622281	7.44E-19	74	0.28891255	0.985380865	0.001503957	-0.836575422	-0.786837507	-0.854591341
969	1	FALSE	0	FALSE	40	100	0.867870599	-4.08230268	0.258395918	0.830769231	-78.61659865	-74.78864377	-74.99141965	-73.69200088	-3.827954879	54	0.015142691	72	19	0.971330617	2.74E-18	72	0.11878529	0.604009572	0.001002902	-0.890584353	-0.848961367	-0.891089109
752	1	FALSE	0	FALSE	47	100	0.825161834	-4.630400969	0.317731958	1	-79.67762914	-75.0984795	-75.18954704	-72.85126459	-4.579149639	65	0.039798097	72	8	1	1.18E-18	72	0.159899562	2.368776985	0.001926811	-0.856493885	-0.784507863	-0.858279946
464	1	FALSE	0	FALSE	47	100	0.825883342	-4.394599605	0.300797252	1	-79.87198622	-75.31289229	-74.97438927	-73.45828419	-4.55909393	65	0.045816346	72	8	1	1.08E-18	72	0.159142739	3.01393823	0.001249009	-0.846592895	-0.806251213	-0.841001747
488	1	FALSE	0	FALSE	40	100	0.872173512	-4.27098094	0.265243541	0.746268657	-79.94091748	-75.84411877	-75.74753192	-75.29249244	-4.096798707	52	0.011454087	74	23	0.957117944	1.46E-18	74	0.090738309	0.286642136	0.000353174	-0.910541642	-0.880799845	-0.9114735
723	1	FALSE	0	FALSE	40	100	0.872495943	-3.873729835	0.240224791	0.8	-80.04194143	-76.04346495	-76.58816343	-72.99312182	-3.998476475	52	0.034168123	72	21	0.961731242	1.39E-18	72	0.316641845	4.408047888	0.000255563	-0.889652495	-0.869539895	-0.89497185
501	1	FALSE	0	FALSE	47	100	0.834902757	-4.34079257	0.287749607	0.955882353	-82.37195733	-77.12021781	-77.58172563	-72.80611263	-5.251739524	68	0.048728402	73	6	0.99756567	3.23E-19	73	0.246081959	6.739663748	0.029789139	-0.798990487	-0.491943312	-0.881964667
653	1	FALSE	0	FALSE	47	100	0.842698812	-4.052695926	0.261016266	0.803030303	-84.64545492	-77.58628743	-78.16705894	-72.38289402	-7.059167493	54	0.089108911	73	20	0.966425292	1.08E-19	73	0.432066897	10.71092056	0.073064751	-0.654630169	-0.187924675	-0.801009513
884	1	FALSE	0	FALSE	40	100	0.893645885	-5.074239603	0.283970739	0.866666667	-87.2968994	-78.73225411	-80.05525468	-72.94279712	-8.564645286	75	0.028344011	76	2	0.981871591	4.37E-20	76	0.137941323	11.28028433	0.022585603	-0.79219569	-0.528246942	-0.844884488
275	1	FALSE	0	FALSE	47	100	0.827965237	-3.992494225	0.271293941	0.803030303	-80.43734721	-75.41958938	-76.06542959	-73.80534484	-5.017757829	54	0.071054164	73	20	0.966425292	8.19E-19	73	0.390459786	2.316755991	0.010404812	-0.787924675	-0.612696564	-0.838283828
105	1	FALSE	0	FALSE	47	100	0.812485907	-4.554961079	0.326202626	0.830985915	-76.38794754	-71.71982315	-71.36049371	-68.75085579	-4.668124399	65	0.056105611	66	2	0.978184129	5.74E-18	66	0.245286872	6.546502597	0.00259783	-0.848223646	-0.759270045	-0.86060959
893	1	FALSE	0	FALSE	47	100	0.821579121	-4.190160982	0.291086854	0.887323944	-78.7242591	-74.46966747	-73.80915734	-71.65766482	-4.254591634	69	0.041545331	70	2	0.987509023	1.87E-18	70	0.191035215	4.399627896	0.003639846	-0.859910697	-0.752669385	-0.883323626
354	1	FALSE	0	FALSE	47	100	0.827977856	-3.923623096	0.26660227	0.815384615	-80.44079486	-75.22878052	-75.11716073	-73.10647169	-5.212014335	53	0.089885459	72	20	0.966044993	8.18E-19	72	0.462811992	4.316832995	0.000132545	-0.836847214	-0.822752864	-0.842360707
883	1	FALSE	0	FALSE	47	100	0.838608977	-3.812646359	0.249333251	0.833333333	-83.43906966	-76.11097368	-77.10857647	-71.66735048	-7.328095976	56	0.07726655	73	18	0.974912678	1.93E-19	73	0.36717655	7.406038819	0.020293346	-0.742496603	-0.506309454	-0.806251213
959	1	FALSE	0	FALSE	47	100	0.8508009	-4.458419994	0.278319639	0.902777778	-87.13084791	-80.80810823	-80.44479	-76.81592922	-6.32273968	72	0.056882159	78	7	0.984277686	3.28E-20	78	0.218905924	9.482741358	0.004351584	-0.817938264	-0.7291788	-0.850902737
880	1	FALSE	0	FALSE	47	100	0.822990522	-4.371006807	0.302187204	0.969230769	-79.09753173	-74.50100601	-75.17211166	-71.64168442	-4.596525721	63	0.096486119	71	9	0.998640179	1.56E-18	71	0.400079728	3.790202466	0.000786687	-0.810328092	-0.769753446	-0.815181518
570	1	FALSE	0	FALSE	47	100	0.823644784	-4.038919363	0.278601278	0.8	-79.27157486	-75.38584384	-75.20797889	-73.12625938	-3.885731012	52	0.051834595	72	21	0.963029735	1.43E-18	72	0.324680854	2.818077609	0.006359065	-0.840924092	-0.704523394	-0.887982916
448	1	FALSE	0	FALSE	47	100	0.822846235	-3.958041173	0.27377255	0.707692308	-79.05923591	-73.67090603	-73.57598651	-70.46053537	-5.388329885	46	0.026985051	70	25	0.944437806	1.59E-18	70	0.193903317	4.486604641	0.001626621	-0.882430596	-0.817317026	-0.902349058
330	1	FALSE	0	FALSE	47	100	0.828179064	-4.023465572	0.273193241	0.8	-80.49580112	-74.72023305	-74.39944963	-72.08102978	-5.775568075	52	0.076490002	71	20	0.964084505	7.96E-19	71	0.485639473	6.281295143	0.00134691	-0.814327315	-0.756746263	-0.836536595
196	1	FALSE	0	FALSE	47	100	0.825868539	-3.813522598	0.261037696	0.8	-79.86799069	-74.35769085	-75.11045163	-71.57787331	-5.510299838	52	0.074548631	71	20	0.964084505	1.08E-18	71	0.435406581	5.173123552	0.001032232	-0.834012813	-0.786449233	-0.836148321
210	1	FALSE	0	FALSE	47	100	0.842316856	-4.320110312	0.278640005	0.96969697	-84.53146849	-76.52964339	-75.62111171	-71.47473816	-8.001825097	65	0.033973986	71	7	0.999010885	1.14E-19	71	0.177401743	14.69197626	0.093762163	-0.680372743	-0.167152009	-0.80974568
333	1	FALSE	0	FALSE	40	100	0.898722687	-4.698458322	0.255862602	0.774647887	-89.25337177	-84.58889808	-86.13242132	-76.61755461	-4.664473697	61	0.028344011	78	18	0.969491054	1.72E-20	78	0.198359023	20.18066621	0.03588903	-0.787419918	-0.458163463	-0.872063677
933	1	FALSE	0	FALSE	47	100	0.828483244	-4.654318351	0.315690303	0.955882353	-80.57908042	-76.40588983	-76.84156804	-73.68433312	-4.173190583	68	0.04426325	73	6	0.99756567	7.65E-19	73	0.194921246	5.818004818	0.003665565	-0.848728402	-0.769365172	-0.886235682
696	1	FALSE	0	FALSE	47	100	0.82219541	-4.56648815	0.316562917	0.941176471	-78.88688429	-75.11762857	-74.50909721	-72.24850223	-3.769255721	67	0.039215686	71	5	0.995895965	1.73E-18	71	0.179867512	4.592400978	0.005352631	-0.828460493	-0.740050476	-0.847990681
89	1	FALSE	0	FALSE	40	100	0.876597373	-4.266775018	0.259698873	0.776119403	-81.34977279	-75.32457228	-75.41969378	-72.85089459	-6.025200516	54	0.015919239	74	21	0.961341761	7.44E-19	74	0.107192004	2.415843519	0.000266877	-0.895554261	-0.870122306	-0.896524947
642	1	FALSE	0	FALSE	47	100	0.889014599	-4.238557716	0.223249413	0.52688172	-101.0373483	-94.85059277	-95.19247988	-92.271086	-6.186755504	77	0.025237818	100	24	0.885442727	4.13E-23	100	0.254548723	3.155913596	0.001336772	-0.878004271	-0.813434285	-0.892836342
336	1	FALSE	0	FALSE	40	100	0.861725866	-4.440409849	0.288547402	0.938461538	-76.79834098	-72.28602967	-72.53426769	-70.12724002	-4.51231131	61	0.063094545	69	9	0.995180404	6.51E-18	69	0.341306369	2.430426936	0.000765061	-0.856105611	-0.807221899	-0.866239565
391	1	FALSE	0	FALSE	47	100	0.856931078	-4.428867772	0.269765349	0.902777778	-89.10274087	-82.51444122	-83.94207392	-77.42577303	-6.588299656	72	0.049310813	79	8	0.980965113	1.27E-20	79	0.160766664	15.75360418	0.018591222	-0.788351776	-0.567074354	-0.850514463
528	1	FALSE	0	FALSE	47	100	0.829586314	-4.8633966	0.328590403	0.915492958	-80.88232626	-75.56567277	-75.00042108	-73.94630204	-5.316653485	71	0.061735585	74	4	0.991787654	6.61E-19	74	0.278786009	2.472095896	0.002937918	-0.838322656	-0.74238012	-0.857697534
315	1	FALSE	0	FALSE	47	100	0.828590239	-4.705387633	0.319034036	0.915492958	-80.60840903	-74.35412019	-74.60812234	-71.87795329	-6.254288841	71	0.090079596	73	3	0.991112083	7.55E-19	73	0.345509142	2.277213896	0.001156161	-0.810871675	-0.753445933	-0.817122889
221	1	FALSE	0	FALSE	47	100	0.823044803	-3.67261416	0.253856898	0.8	-79.11194682	-75.19419395	-76.16372951	-71.03578117	-3.917752873	52	0.027955737	71	20	0.964084505	1.55E-18	71	0.216774361	5.450106158	0.007382323	-0.852222869	-0.701805475	-0.895942535
645	1	FALSE	0	FALSE	47	100	0.821299822	-4.230028734	0.294136344	0.875	-78.65074308	-72.77176502	-74.21083317	-69.63766992	-5.878978063	70	0.017666473	70	1	0.984711475	1.93E-18	70	0.102111963	4.629960629	0.02024591	-0.832886818	-0.580469812	-0.895748398
857	1	FALSE	0	FALSE	47	100	0.838877426	-4.290257247	0.280288977	0.776119403	-83.51731197	-78.1999115	-80.03117832	-72.45253947	-5.317400466	54	0.027955737	74	21	0.961652917	1.86E-19	74	0.169877596	11.77009601	0.00080829	-0.873189672	-0.825470782	-0.883906038
233	1	FALSE	0	FALSE	47	100	0.820634082	-4.522271731	0.315170518	0.942028986	-78.47597201	-74.29437553	-74.3324354	-72.57744233	-4.181596479	69	0.032809163	72	4	0.994334694	2.10E-18	72	0.134503553	2.170003254	0.000946583	-0.872451951	-0.823529412	-0.873228499
890	1	FALSE	0	FALSE	47	100	0.835680333	-3.914310503	0.258746033	0.779411765	-82.59384088	-78.05969816	-78.88097361	-73.62380731	-4.534142723	56	0.055911474	75	20	0.961515508	2.90E-19	75	0.274598128	6.593738175	0.000267066	-0.867986799	-0.850126189	-0.867598525
762	1	FALSE	0	FALSE	47	100	0.832601347	-3.853356913	0.25756711	0.769230769	-81.72131458	-73.82135569	-72.04734886	-70.51944588	-7.899958889	50	0.05416424	69	20	0.95920027	4.42E-19	69	0.328299143	12.40774173	0.029633226	-0.772277228	-0.471753058	-0.861774413
577	1	FALSE	0	FALSE	47	100	0.818517549	-4.237304599	0.297431354	0.955223881	-77.92461467	-74.03403736	-74.55244397	-71.51093741	-3.890577309	66	0.058629392	71	6	0.997639529	2.74E-18	71	0.247181811	2.954012555	0.001939984	-0.844069113	-0.795961949	-0.868957484
301	1	FALSE	0	FALSE	47	100	0.836248353	-4.602554088	0.30361124	0.928571429	-82.7565919	-77.43494475	-77.54781933	-71.58166551	-5.321647146	70	0.032420889	72	3	0.991572754	2.69E-19	72	0.216064307	13.22966845	0.000668614	-0.882119977	-0.845661037	-0.881382256
466	1	FALSE	0	FALSE	47	100	0.821970519	-4.623794595	0.320782094	0.984848485	-78.82747539	-76.0361971	-75.83490653	-73.60435779	-2.791278286	66	0.045233935	73	8	0.999279895	1.78E-18	73	0.208349246	2.715344556	0.000150881	-0.885769753	-0.866821976	-0.892059794
518	1	FALSE	0	FALSE	47	100	0.820639217	-4.159660572	0.289894014	0.901408451	-78.4773177	-74.11450854	-75.04943759	-70.92330135	-4.362809162	70	0.068918657	71	2	0.988276982	2.10E-18	71	0.396644904	4.156317384	0.000604018	-0.839720443	-0.814987381	-0.82760629
443	1	FALSE	0	FALSE	40	100	0.840199634	-4.364395999	0.308766369	0.736111111	-71.0108559	-65.23826973	-65.47876239	-62.31283166	-5.77258617	60	0.113764318	60	1	0.963441997	1.03E-16	60	0.437161056	4.036752021	0.003848169	-0.755930887	-0.654630169	-0.78140167
231	1	FALSE	0	FALSE	47	100	0.835066604	-4.214708157	0.279225447	0.803030303	-82.41862434	-76.51254607	-77.33809343	-71.4279874	-5.906078262	54	0.051446321	73	20	0.966425292	3.16E-19	73	0.285470108	9.174458975	0.004752167	-0.827101534	-0.710929917	-0.858085809
776	1	FALSE	0	FALSE	40	100	0.878198033	-4.204923586	0.25403715	0.955223881	-81.87200852	-75.38193279	-76.50055681	-70.38679975	-6.49007573	66	0.021743351	71	6	0.997980678	5.80E-19	71	0.109907418	12.00301254	0.024461432	-0.796272568	-0.540477577	-0.879052611
203	1	FALSE	0	FALSE	40	100	0.860784222	-4.657588341	0.303854997	0.887323944	-76.52686533	-72.23320262	-72.47136857	-70.69494875	-4.293662714	69	0.05416424	70	2	0.988424971	7.41E-18	70	0.250047479	1.333439503	0.000339361	-0.868608037	-0.843137255	-0.863521646
240	1	FALSE	0	FALSE	47	100	0.824236873	-3.967633604	0.273126079	0.984615385	-79.42963642	-75.25890777	-74.93954008	-71.60995897	-4.170728654	64	0.04290429	71	8	0.999488284	1.33E-18	71	0.206455887	6.975599554	0.000296452	-0.876684139	-0.855950301	-0.871287129
739	1	FALSE	0	FALSE	47	100	0.835092032	-4.138044099	0.274121126	0.955223881	-82.4258711	-76.69577372	-78.42953657	-71.92843159	-5.730097376	66	0.04950495	71	6	0.997639529	3.15E-19	71	0.220964321	16.76339292	0.012612019	-0.802523782	-0.609590371	-0.84876723
521	1	FALSE	0	FALSE	47	100	0.840670494	-4.648622459	0.301684655	0.942028986	-84.04328808	-79.37968141	-79.32718803	-74.43860759	-4.663606672	69	0.079596195	75	7	0.993848242	1.45E-19	75	0.322122574	11.89653009	0.005312643	-0.809046787	-0.683168317	-0.833818676
845	1	FALSE	0	FALSE	40	100	0.875216032	-4.074132574	0.249554337	0.8	-80.90450943	-75.68946013	-74.51070391	-72.55691819	-5.2150493	52	0.033197437	72	21	0.968136345	9.20E-19	72	0.192908139	8.007450608	0.001973983	-0.858590565	-0.795185401	-0.874199185
792	1	FALSE	0	FALSE	47	100	0.831017806	-3.789481043	0.254735099	0.815384615	-81.27879845	-77.56314929	-79.15033243	-72.25565134	-3.715649166	53	0.03106193	72	20	0.966044993	5.47E-19	72	0.221344128	12.85327603	0.004045306	-0.871364784	-0.759075908	-0.897107358
87	1	FALSE	0	FALSE	40	100	0.864408922	-4.150413496	0.266658544	0.942028986	-77.58212585	-74.00994482	-74.18217026	-72.45956685	-3.572181033	69	0.050281499	72	4	0.994252883	4.48E-18	72	0.194584339	0.90092406	0.000574723	-0.856532712	-0.822364589	-0.866045428
751	1	FALSE	0	FALSE	47	100	0.823015346	-4.090834838	0.282793568	0.984615385	-79.10412348	-73.7583042	-72.87158573	-72.12368644	-5.345819283	64	0.059211804	71	8	0.999488284	1.56E-18	71	0.214340167	5.201709717	0.00047139	-0.851407494	-0.824694234	-0.849155504
397	1	FALSE	0	FALSE	47	100	0.833197245	-4.600437711	0.306846091	0.955223881	-81.8889216	-76.52528932	-79.03801104	-71.74968513	-5.363632287	66	0.05746457	71	6	0.997639529	4.08E-19	71	0.327933042	17.05093204	0.003644142	-0.837390798	-0.749757329	-0.871092992
399	1	FALSE	0	FALSE	47	100	0.836317627	-4.435540967	0.292520071	0.942028986	-82.77647915	-77.14784428	-76.68692412	-73.93048243	-5.628634872	69	0.091244419	75	7	0.993848242	2.66E-19	75	0.334314736	6.410336951	0.006874653	-0.78905067	-0.643564356	-0.827412153
229	1	FALSE	0	FALSE	47	100	0.845730476	-4.489057143	0.285807062	0.855263158	-85.5601282	-79.35002419	-78.98548333	-75.57474984	-6.210104004	76	0.043098427	78	3	0.975993305	6.98E-20	78	0.174036776	7.670810974	0.000283283	-0.878547855	-0.852261697	-0.885459134
698	1	FALSE	0	FALSE	47	100	0.839351742	-4.330494491	0.282421169	0.915492958	-83.65587548	-78.17546449	-78.11896878	-75.65920595	-5.480410991	71	0.039798097	78	8	0.98477662	1.74E-19	78	0.20223386	2.846028777	0.000834409	-0.864647641	-0.83556591	-0.862356824
624	1	FALSE	0	FALSE	47	100	0.829311296	-3.840427397	0.259726882	0.803030303	-80.80653754	-75.54849357	-74.08899784	-73.99615965	-5.258043962	54	0.043098427	73	20	0.966425292	6.86E-19	73	0.233764708	6.001096016	0.004385835	-0.835371772	-0.746456999	-0.86856921
585	1	FALSE	0	FALSE	47	100	0.824563315	-4.605317589	0.316666069	0.902777778	-79.51700996	-75.62820546	-75.67584151	-73.81328045	-3.888804503	72	0.048534265	74	3	0.988955571	1.28E-18	74	0.216108371	2.46411015	0.00456795	-0.836730732	-0.75228111	-0.8784702
321	1	FALSE	0	FALSE	47	100	0.847507412	-4.758517786	0.300897136	0.941176471	-86.10463431	-79.2228251	-78.82664483	-71.85485969	-6.88180921	67	0.031838478	71	5	0.995895965	5.37E-20	71	0.147384294	25.50531016	0.064152413	-0.706115317	-0.332168511	-0.833818676
582	1	FALSE	0	FALSE	47	100	0.840549696	-4.171090902	0.270816035	0.861538462	-84.0076677	-77.81940585	-80.0085618	-70.41190453	-6.188261854	56	0.050281499	72	17	0.976420163	1.47E-19	72	0.255246937	18.02844675	0.036560482	-0.76684139	-0.427295671	-0.851873423
612	1	FALSE	0	FALSE	47	100	0.820417928	-3.696594978	0.2578158	0.769230769	-78.4193665	-72.72825783	-72.50640258	-70.16076549	-5.691108666	50	0.055717336	70	21	0.959403114	2.16E-18	70	0.290523198	5.003894099	0.00547514	-0.787536401	-0.699669967	-0.769559309
245	1	FALSE	0	FALSE	47	100	0.821925091	-3.954608072	0.274398946	0.815384615	-78.81548369	-74.01279016	-72.71267169	-72.19505778	-4.802693532	53	0.117647059	71	19	0.968967369	1.79E-18	71	0.461475471	4.971521573	0.002868476	-0.751155116	-0.700834789	-0.732867404
721	1	FALSE	0	FALSE	47	100	0.818777195	-3.887474672	0.272637048	0.815384615	-77.99190544	-72.79529493	-72.83237689	-71.73680878	-5.196610505	53	0.050669773	72	20	0.966044993	2.66E-18	72	0.31340684	0.499016106	0.000784678	-0.844069113	-0.801786061	-0.844690351
174	1	FALSE	0	FALSE	47	100	0.829836751	-3.724667342	0.2514304	0.803030303	-80.95144739	-76.05511114	-75.8752056	-72.75655809	-4.896336245	54	0.1215298	73	20	0.966425292	6.40E-19	73	0.413249077	7.08213492	0.000251888	-0.802640264	-0.779460299	-0.806251213
107	1	FALSE	0	FALSE	47	100	0.817859143	-3.864583294	0.271869724	0.815384615	-77.75441046	-73.27127157	-72.79424041	-71.52824145	-4.483138894	53	0.054552514	71	19	0.968967369	2.98E-18	71	0.26641717	3.009061309	0.000370948	-0.863055717	-0.828965249	-0.869734032
982	1	FALSE	0	FALSE	47	100	0.8303868	-3.961722113	0.266911544	0.776119403	-81.10361995	-75.82154405	-76.8995451	-72.20341836	-5.282075904	54	0.073383809	74	21	0.961652917	5.95E-19	74	0.293964081	5.161092936	0.009367187	-0.744088526	-0.589400116	-0.780430984
944	1	FALSE	0	FALSE	47	100	0.828442405	-3.658218066	0.248163066	0.803030303	-80.56789104	-75.90591684	-75.58975548	-72.70125247	-4.661974199	54	0.130460105	73	20	0.966425292	7.69E-19	73	0.470740313	6.108356774	0.000456774	-0.792855756	-0.759270045	-0.795573675
728	1	FALSE	0	FALSE	47	100	0.819554522	-4.686765315	0.327831761	0.885714286	-78.19393833	-73.93664774	-74.98664717	-68.51544535	-4.257290587	67	0.055329062	69	3	0.988582011	2.41E-18	69	0.34600969	9.764926093	0.003589941	-0.847447098	-0.741603572	-0.87516987
768	1	FALSE	0	FALSE	40	100	0.861045103	-4.644125915	0.302646855	0.830985915	-76.60189302	-72.512	-73.39521985	-67.372089	-4.089893014	65	0.074160357	66	2	0.981519064	7.15E-18	66	0.426964614	13.1085055	0.001367338	-0.846321103	-0.781207533	-0.86060959
756	1	FALSE	0	FALSE	47	100	0.845299473	-4.450985847	0.283851082	0.915492958	-85.42900123	-79.57041551	-79.16362695	-75.44244874	-5.858585719	71	0.061347311	78	8	0.98477662	7.44E-20	78	0.230481982	8.536213844	0.004099367	-0.821937488	-0.713259561	-0.851679286
294	1	FALSE	0	FALSE	47	100	0.87432861	-4.380692283	0.247581024	0.722222222	-95.19657314	-91.98629295	-92.41309871	-90.95079835	-3.210280191	90	0.043680839	97	8	0.930178893	6.82E-22	97	0.173814942	0.470570613	0.000253158	-0.881576393	-0.853426519	-0.88837119
137	1	FALSE	0	FALSE	47	100	0.817238699	-4.239367399	0.298856329	0.8	-77.5945819	-73.04364788	-72.4689492	-70.87636289	-4.550934017	52	0.037468453	71	20	0.964084505	3.21E-18	71	0.247060467	2.86348166	0.003811426	-0.858163463	-0.75033974	-0.875752281
271	1	FALSE	0	FALSE	47	100	0.868518664	-4.59707719	0.266635527	1	-93.07243515	-83.00944447	-84.88830179	-73.05079717	-10.06299068	65	0.030867793	72	8	1	1.89E-21	72	0.143018911	44.73593599	0.098327048	-0.652106387	-0.115123277	-0.698505145
761	1	FALSE	0	FALSE	40	100	0.874533025	-4.503308933	0.276704708	0.953846154	-80.68616581	-75.0666257	-75.34594867	-70.54337415	-5.619540115	62	0.022131625	72	11	0.99481069	1.02E-18	72	0.123397562	9.136335863	0.001725385	-0.873306154	-0.807610173	-0.874005048
320	1	FALSE	0	FALSE	47	100	0.836682728	-4.09983779	0.270020088	0.815384615	-82.88143196	-76.00494628	-75.7799002	-70.93421017	-6.876485682	53	0.039409823	72	20	0.966044993	2.53E-19	72	0.278186191	13.57955978	0.044189907	-0.78140167	-0.410017472	-0.889147738
130	1	FALSE	0	FALSE	47	100	0.815084926	-4.313905576	0.306301487	0.984615385	-77.04394281	-72.31792671	-72.46428512	-70.47889036	-4.726016101	64	0.057852844	71	8	0.999488284	4.19E-18	71	0.236460359	1.706921316	0.001838792	-0.846126966	-0.774412735	-0.867598525
97	1	FALSE	0	FALSE	40	100	0.885302532	-3.719485187	0.217181135	0.676056338	-84.2759507	-79.35220504	-80.05863705	-75.06691931	-4.923745659	54	0.040380509	78	25	0.936850171	1.84E-19	78	0.21450042	7.350598531	0.000186422	-0.882430596	-0.862356824	-0.887982916
486	1	FALSE	0	FALSE	47	100	0.838620184	-4.323175856	0.282708325	0.928571429	-83.4423334	-76.67718555	-77.96453386	-72.66072211	-6.765147853	70	0.054552514	75	6	0.992597115	1.93E-19	75	0.229353119	10.04897	0.014669608	-0.796272568	-0.597942147	-0.864492332
580	1	FALSE	0	FALSE	47	100	0.836793413	-4.465529805	0.293985865	0.915492958	-82.91329611	-78.67665277	-78.87280624	-76.14891096	-4.236643338	71	0.065618327	78	8	0.98477662	2.49E-19	78	0.19344202	4.809249598	0.002626153	-0.823878858	-0.764123471	-0.8507086
508	1	FALSE	0	FALSE	47	100	0.832418396	-4.553692973	0.304578908	0.984615385	-81.66997616	-75.68677323	-75.0556842	-70.52978463	-5.983202933	64	0.035721219	71	8	0.999488284	4.53E-19	71	0.179281484	14.02594827	0.003616026	-0.828072219	-0.773830324	-0.80780431
989	1	FALSE	0	FALSE	47	100	0.83729287	-4.136281406	0.271811869	0.784615385	-83.05734954	-75.39398311	-76.47408485	-69.27624973	-7.663366434	51	0.026985051	71	21	0.961233622	2.32E-19	71	0.203622309	16.58284891	0.016071616	-0.789749563	-0.573675015	-0.825470782
834	1	FALSE	0	FALSE	47	100	0.817803714	-4.753802462	0.334487656	0.928571429	-77.74010959	-73.41818327	-73.65247291	-70.86943506	-4.321926317	70	0.04950495	72	3	0.991572754	3.00E-18	72	0.220796732	2.534914799	0.001773326	-0.855872646	-0.781789944	-0.868763347
811	1	FALSE	0	FALSE	47	100	0.818633283	-4.753637822	0.333544612	0.955223881	-77.95459685	-74.06695148	-73.25294996	-71.33621754	-3.887645368	66	0.066783149	71	6	0.997639529	2.70E-18	71	0.306607516	6.156426501	9.46E-05	-0.862434479	-0.847796544	-0.86390992
654	1	FALSE	0	FALSE	40	100	0.864027979	-4.823857125	0.310429876	0.914285714	-77.46990341	-71.53294066	-71.10924915	-70.30840809	-5.936962754	69	0.053970103	71	3	0.990527687	4.73E-18	71	0.248535848	1.854198054	0.013455033	-0.773480877	-0.57794603	-0.827994564
668	1	FALSE	0	FALSE	47	100	0.82658533	-4.358441216	0.297593887	1	-80.06185972	-73.56889451	-74.84595829	-69.25225216	-6.492965216	65	0.03436226	72	8	1	9.81E-19	72	0.163844776	6.758201533	0.000179186	-0.875247525	-0.859056494	-0.873034362
694	1	FALSE	0	FALSE	40	100	0.875823711	-4.708148128	0.287587038	0.9	-81.09977931	-74.80162581	-74.55729846	-68.98165149	-6.2981535	68	0.04756358	70	3	0.990744208	8.38E-19	70	0.265762656	14.50697162	0.002901492	-0.844535042	-0.756746263	-0.845855174
160	1	FALSE	0	FALSE	47	100	0.838908183	-4.096746405	0.267616169	0.746478873	-83.52628448	-79.35975735	-80.50805553	-75.23731342	-4.166527127	59	0.072413124	78	20	0.948768768	1.86E-19	78	0.314197248	7.34760306	0.001427957	-0.836691904	-0.785866822	-0.859833042
631	1	FALSE	0	FALSE	47	100	0.815318879	-4.593697402	0.325914459	0.914285714	-77.10344447	-73.25010602	-74.43964176	-70.52232747	-3.853338454	69	0.072801398	71	3	0.991499319	4.07E-18	71	0.386060685	4.866392909	0.002981883	-0.828926422	-0.735197049	-0.851485149
742	1	FALSE	0	FALSE	40	100	0.865794286	-4.422896827	0.282483546	0.970149254	-77.99291674	-74.4959452	-74.00718673	-72.5865971	-3.496971538	67	0.01980198	73	7	0.998932352	3.69E-18	73	0.101929459	2.586238228	0.000705417	-0.883362454	-0.856532712	-0.874587459
184	1	FALSE	0	FALSE	47	100	0.818611479	-4.021564934	0.282198573	0.830769231	-77.94894682	-74.1934876	-74.62014659	-70.94952947	-3.755459219	54	0.074160357	72	19	0.971015671	2.71E-18	72	0.435063967	3.860136524	6.95E-05	-0.859172976	-0.851291011	-0.85730926
700	1	FALSE	0	FALSE	40	100	0.861525298	-4.249556193	0.276377688	0.885714286	-76.74036284	-71.52033893	-71.63817133	-68.59904782	-5.220023904	67	0.044845661	69	3	0.989969878	6.70E-18	69	0.191993156	5.349273434	0.006027377	-0.834750534	-0.713259561	-0.85730926
770	1	FALSE	0	FALSE	47	100	0.813793429	-4.314818712	0.307678188	0.984848485	-76.71682303	-73.68037507	-73.90953281	-72.0636316	-3.036447962	66	0.045622209	72	7	0.999425531	4.90E-18	72	0.17270861	2.381831783	0.000197009	-0.877654824	-0.854397204	-0.884682586
236	1	FALSE	0	FALSE	47	100	0.811894809	-4.714556165	0.33828681	0.940298507	-76.24002329	-71.38771626	-72.14909576	-69.45155953	-4.852307038	65	0.059988352	70	6	0.996338543	6.17E-18	70	0.377975639	3.175355455	0.001643298	-0.845544554	-0.77674238	-0.863327509
161	1	FALSE	0	FALSE	40	100	0.873062841	-4.486188872	0.277496424	0.779411765	-80.22018273	-75.57506543	-75.79609116	-73.20843175	-4.645117297	56	0.027373326	75	20	0.969553677	1.27E-18	75	0.209657802	3.94361577	0.001127955	-0.885148515	-0.825470782	-0.898466317
592	1	FALSE	0	FALSE	47	100	0.819189105	-4.37337455	0.306288458	0.955223881	-78.09885554	-74.76157999	-75.34828557	-70.23858051	-3.337275554	66	0.124441856	71	6	0.997639529	2.52E-18	71	0.408279097	7.272827452	0.014599363	-0.761987964	-0.545913415	-0.815375655
116	1	FALSE	0	FALSE	40	100	0.875215227	-3.986167065	0.244167053	0.830769231	-80.90425142	-74.55380633	-75.43721628	-69.89566296	-6.350445098	54	0.026985051	72	19	0.975871456	9.20E-19	72	0.168190632	10.16896404	0.001599654	-0.856649194	-0.815763929	-0.839642788
50	1	FALSE	0	FALSE	40	100	0.872353971	-4.020635503	0.249494047	0.776119403	-79.99742743	-74.45865671	-74.90115908	-71.98137532	-5.538770724	54	0.042127742	74	21	0.968625882	1.42E-18	74	0.288161505	4.093391927	0.006653512	-0.844962143	-0.700446515	-0.872063677
104	1	FALSE	0	FALSE	47	100	0.833558447	-3.845961565	0.256189623	0.850746269	-81.99080766	-74.59272254	-76.19490973	-70.50636366	-7.398085115	59	0.043486702	74	16	0.980436024	3.88E-19	74	0.205077279	7.699441294	0.016961862	-0.79774801	-0.570762959	-0.837701417
325	1	FALSE	0	FALSE	47	100	0.83365863	-4.097123981	0.272821669	0.803030303	-82.01910597	-75.96344382	-74.95107788	-72.67033289	-6.055662147	54	0.055523199	73	20	0.966425292	3.83E-19	73	0.308209989	12.23028684	0.000852711	-0.858396428	-0.816540478	-0.855950301
520	1	FALSE	0	FALSE	47	100	0.826561802	-3.903497044	0.266552223	0.8	-80.05548332	-73.17896273	-73.6042408	-69.60067258	-6.876520587	52	0.034944671	72	21	0.963029735	9.84E-19	72	0.202378779	6.61302383	0.005272105	-0.804542807	-0.729955348	-0.768976898
178	1	FALSE	0	FALSE	47	100	0.827227785	-4.321186824	0.29438873	0.911764706	-80.23630548	-75.16185095	-74.18674324	-73.7124224	-5.074454527	65	0.087944089	75	11	0.990907126	9.02E-19	75	0.237279826	2.811825968	0.007087329	-0.765327121	-0.630945447	-0.764705882
719	1	FALSE	0	FALSE	40	100	0.887968779	-4.52857825	0.260940063	0.890410959	-85.21676533	-80.40105308	-81.75619596	-76.0975688	-4.815712251	73	0.086196855	78	6	0.982218526	1.18E-19	78	0.247381792	13.77580746	0.028439553	-0.735585323	-0.448262473	-0.807221899
994	1	FALSE	0	FALSE	47	100	0.8248902	-4.596848363	0.315726529	0.878378378	-79.60466508	-73.83618111	-73.16352475	-72.12463347	-5.768483962	74	0.069501068	74	1	0.983622281	1.22E-18	74	0.311521288	2.800197112	0.000199726	-0.836225976	-0.820229082	-0.83090662
54	1	FALSE	0	FALSE	47	100	0.841166791	-4.819227124	0.312176878	0.82278481	-84.18991731	-79.38304167	-79.26949247	-75.39178618	-4.806875631	79	0.091244419	79	1	0.967080885	1.35E-19	79	0.303617638	6.484117123	0.005799501	-0.789167152	-0.657153951	-0.81304601
500	1	FALSE	0	FALSE	47	100	0.819911286	-3.859045988	0.269608458	0.815384615	-78.28695543	-73.28378584	-73.95118004	-70.38176962	-5.003169594	53	0.065424189	72	20	0.966044993	2.30E-18	72	0.305388134	4.840070017	0.000962405	-0.829625315	-0.797320909	-0.831683168
482	1	FALSE	0	FALSE	47	100	0.823863655	-4.162015675	0.286876037	0.984615385	-79.32994178	-75.2253956	-76.48152961	-69.16462139	-4.104546187	64	0.034750534	71	8	0.999488284	1.40E-18	71	0.194501251	11.67884867	0.000423468	-0.885536789	-0.856920986	-0.894583576
466	1	FALSE	0	FALSE	40	100	0.869263879	-4.462242919	0.280726487	0.878787879	-79.04063102	-73.72807736	-73.73430912	-71.69110404	-5.312553661	59	0.034750534	73	15	0.984441013	2.24E-18	73	0.182476015	5.22806855	0.000794628	-0.876490002	-0.834012813	-0.874781596
573	1	FALSE	0	FALSE	40	100	0.849952	-4.192526164	0.285760297	0.907692308	-73.52965917	-67.70024401	-68.48732009	-65.2646439	-5.829415166	59	0.039409823	66	8	0.985468182	3.10E-17	66	0.163888557	3.080271075	0.005805418	-0.814987381	-0.741603572	-0.772471365
429	1	FALSE	0	FALSE	47	100	0.83256218	-4.527750352	0.302687619	0.890410959	-81.71031902	-76.81373617	-77.37034918	-74.46432802	-4.89658285	73	0.074354494	78	6	0.982972968	4.44E-19	78	0.326864313	1.960216133	0.000380687	-0.840380509	-0.819064259	-0.839836925
243	1	FALSE	0	FALSE	40	100	0.853827801	-4.764858776	0.319819898	0.924242424	-74.57645389	-70.74316211	-70.9263482	-67.24797398	-3.833291784	62	0.048534265	68	7	0.991660453	1.88E-17	68	0.198329121	4.425786007	0.001143038	-0.866433702	-0.812269462	-0.881382256
843	1	FALSE	0	FALSE	47	100	0.826604909	-4.308228627	0.294145287	0.902777778	-80.06716647	-74.18393571	-74.3961774	-70.65519381	-5.883230763	72	0.059017666	73	2	0.988004126	9.79E-19	73	0.284283128	6.609793006	0.004922032	-0.812735391	-0.702193749	-0.836730732
708	1	FALSE	0	FALSE	47	100	0.812382479	-3.689322457	0.264299767	0.815384615	-76.36203085	-72.75288584	-73.03662425	-71.38739014	-3.609145013	53	0.10036886	72	20	0.966044993	5.82E-18	72	0.446868204	1.027472841	0.000995681	-0.810677538	-0.755969715	-0.818093574
276	1	FALSE	0	FALSE	47	100	0.837935454	-4.378874855	0.287074754	0.915492958	-83.24333557	-78.12378786	-78.46330601	-75.23141609	-5.119547709	71	0.098039216	78	8	0.98477662	2.13E-19	78	0.271521409	6.464605493	0.023967473	-0.76338575	-0.486895748	-0.833236265
118	1	FALSE	0	FALSE	47	100	0.816748051	-4.140451824	0.29236254	0.955882353	-77.46857292	-74.06963424	-73.87443105	-71.96307253	-3.398938677	68	0.063094545	73	6	0.99756567	3.42E-18	73	0.262459782	2.305903519	0.00065716	-0.858008154	-0.815958066	-0.865074743
995	1	FALSE	0	FALSE	47	100	0.830128373	-4.351425844	0.293435818	0.902777778	-81.03206403	-72.51192235	-73.24619988	-70.00675358	-8.520141683	72	0.044651524	74	3	0.988955571	6.15E-19	74	0.216517835	3.908915943	0.013971593	-0.756357989	-0.580469812	-0.807610173
576	1	FALSE	0	FALSE	47	100	0.819431703	-3.870371597	0.270838736	0.815384615	-78.16195885	-71.29891549	-72.16208083	-69.4638655	-6.863043363	53	0.075519317	72	20	0.966044993	2.45E-18	72	0.434209819	2.422750377	0.000173702	-0.850242671	-0.833430402	-0.854203067
358	1	FALSE	0	FALSE	47	100	0.827887742	-3.947213573	0.268290036	0.787878788	-80.41618035	-75.27794097	-74.58752822	-72.41549651	-5.138239381	53	0.068918657	73	21	0.963013126	8.28E-19	73	0.325483668	9.014145873	0.024012176	-0.756629781	-0.484760241	-0.801786061
385	1	FALSE	0	FALSE	47	100	0.835407183	-4.529928803	0.299737759	0.890410959	-82.51577726	-77.49672939	-78.53999312	-74.73999396	-5.019047877	73	0.109299165	78	6	0.982972968	3.02E-19	78	0.287585743	5.394358844	0.000334461	-0.790176665	-0.767229664	-0.797126772
283	1	FALSE	0	FALSE	47	100	0.822556014	-4.211643301	0.291603832	0.8	-78.98230143	-74.12052511	-75.06627968	-69.5616296	-4.861776317	52	0.04756358	72	21	0.963029735	1.65E-18	72	0.290225932	7.750532687	0.001217859	-0.857270433	-0.807610173	-0.852261697
765	1	FALSE	0	FALSE	47	100	0.815016674	-4.263851914	0.302816057	0.969230769	-77.02659841	-70.78089021	-70.96012143	-68.00872977	-6.245708206	63	0.116093962	70	8	0.998245469	4.22E-18	70	0.373192285	3.675973198	0.001278862	-0.776431761	-0.735391186	-0.787031644
940	1	FALSE	0	FALSE	47	100	0.810198267	-4.134415639	0.29830622	0.846153846	-75.81802514	-70.52566946	-70.52577603	-69.98246286	-5.292355684	55	0.040768783	71	17	0.973855922	7.56E-18	71	0.198017578	0.257045368	0.001209974	-0.833042128	-0.790720248	-0.841195884
552	1	FALSE	0	FALSE	40	100	0.859502495	-4.156496158	0.272612849	0.8	-76.16027947	-71.71569725	-72.08535571	-69.45085731	-4.444582227	52	0.071442438	71	20	0.963882294	8.83E-18	71	0.382562621	1.997635383	6.66E-05	-0.856299748	-0.847796544	-0.856338575
185	1	FALSE	0	FALSE	40	100	0.869656524	-4.292864842	0.26960391	0.940298507	-79.16094539	-72.52611267	-73.3220891	-68.0471071	-6.634832725	65	0.089885459	70	6	0.996182619	2.11E-18	70	0.408697312	10.59717775	0.001246634	-0.805629975	-0.754610755	-0.801591924
757	1	FALSE	0	FALSE	47	100	0.836193109	-4.53738272	0.29937253	0.915492958	-82.74073848	-77.26567104	-76.45923595	-75.04407851	-5.475067439	71	0.053193555	78	8	0.98477662	2.71E-19	78	0.18877227	4.453821747	0.008225479	-0.821976315	-0.669966997	-0.867598525
567	1	FALSE	0	FALSE	47	100	0.824815119	-3.882509505	0.266732709	0.830769231	-79.5845175	-74.0570996	-74.49649866	-69.46141804	-5.527417902	54	0.052805281	72	19	0.971015671	1.23E-18	72	0.292045312	7.943056335	0.015711485	-0.816307513	-0.593476995	-0.862550961
400	1	FALSE	0	FALSE	47	100	0.830681422	-4.126482702	0.27772107	0.768115942	-81.18533105	-76.14979271	-75.75784038	-73.32295099	-5.03553834	57	0.067171423	76	20	0.958286974	5.72E-19	76	0.315024845	4.691598744	0.003245711	-0.812929528	-0.712483013	-0.833236265
259	1	FALSE	0	FALSE	47	100	0.830504842	-4.377716995	0.294814601	0.791666667	-81.13634106	-72.66283235	-73.64865276	-64.00169763	-8.473508704	64	0.026014366	64	1	0.968389535	5.85E-19	64	0.145655568	28.73511283	0.152594413	-0.70487284	-0.007571345	-0.868375073
106	1	FALSE	0	FALSE	47	100	0.811511737	-3.933641442	0.28260723	0.803030303	-76.14440598	-73.50110901	-73.39534407	-72.4131881	-2.64329697	54	0.041157057	73	20	0.966425292	6.46E-18	73	0.308437826	0.642705492	8.99E-05	-0.894467094	-0.879635022	-0.898078043
285	1	FALSE	0	FALSE	40	100	0.858967246	-4.795554107	0.315223574	0.941176471	-76.00818228	-71.36261852	-70.90650634	-70.2484222	-4.645563757	67	0.032809163	71	5	0.994703103	9.50E-18	71	0.139169604	2.558439239	0.000146121	-0.890894972	-0.879052611	-0.885459134
270	1	FALSE	0	FALSE	40	100	0.869395581	-4.153230223	0.261134606	0.784615385	-79.08094674	-73.87925307	-75.13217567	-68.22161929	-5.201693668	51	0.026014366	71	21	0.963190744	2.19E-18	71	0.222796015	10.68043619	0.000123809	-0.89633081	-0.88177053	-0.898078043
882	1	FALSE	0	FALSE	47	100	0.819927266	-4.617559838	0.322583827	0.888888889	-78.29112601	-72.7083833	-73.62566497	-68.56832541	-5.582742706	71	0.068918657	71	1	0.985594187	2.30E-18	71	0.257892303	7.455858295	0.027960346	-0.712948942	-0.465152398	-0.761405552
61	1	FALSE	0	FALSE	47	100	0.814411192	-4.483463642	0.319051962	0.914285714	-76.8730105	-72.60157945	-72.95155675	-68.81994386	-4.271431049	69	0.054358377	71	3	0.991499319	4.55E-18	71	0.189735823	4.891527939	0.001319733	-0.860842555	-0.798291594	-0.878276063
309	1	FALSE	0	FALSE	47	100	0.813804245	-4.471550956	0.318842965	0.888888889	-76.71955325	-72.95128639	-73.08158338	-69.81331216	-3.76826686	71	0.105222287	71	1	0.985594187	4.90E-18	71	0.367036422	5.312952203	0.00194664	-0.80089303	-0.735002912	-0.810716366
381	1	FALSE	0	FALSE	47	100	0.815965663	-4.351841567	0.30809192	0.954545455	-77.26833516	-70.57478156	-70.54816715	-67.50131589	-6.693553601	64	0.047369443	70	7	0.997722185	3.76E-18	70	0.208888687	4.481479543	0.014756275	-0.764628228	-0.616385168	-0.830518346
855	1	FALSE	0	FALSE	47	100	0.815227923	-3.966143058	0.281475607	0.8	-77.08030255	-72.02642671	-72.23859707	-68.87790289	-5.053875842	52	0.101533683	71	20	0.964084505	4.12E-18	71	0.448531612	3.932415312	0.0032609	-0.795301883	-0.698505145	-0.810716366
671	1	FALSE	0	FALSE	47	100	0.816896061	-4.410431435	0.311272147	0.984615385	-77.50654945	-72.49872629	-72.38826401	-69.60334526	-5.007823158	64	0.032809163	72	9	0.999399774	3.35E-18	72	0.139233732	3.487725872	0.002795909	-0.857425743	-0.767035527	-0.882741215
636	1	FALSE	0	FALSE	47	100	0.817060885	-4.660165885	0.328716267	0.970149254	-77.54887628	-72.54752674	-72.78090266	-69.50396159	-5.001349544	67	0.061541448	72	6	0.998066011	3.29E-18	72	0.238309079	4.0175577	0.001451682	-0.843292565	-0.800232964	-0.852261697
891	1	FALSE	0	FALSE	47	100	0.83313004	-4.223391513	0.28176547	0.970149254	-81.86998891	-75.66567009	-78.05243895	-69.57693645	-6.204318815	67	0.039992235	73	7	0.998801819	4.11E-19	73	0.213491099	14.26599246	0.041475014	-0.766957872	-0.406328868	-0.848184818
618	1	FALSE	0	FALSE	47	100	0.831778376	-4.627438513	0.310221217	0.915492958	-81.49081784	-76.7907355	-77.19147135	-73.9451147	-4.700082342	71	0.055523199	78	8	0.98477662	4.94E-19	78	0.289033782	2.845293305	0.002414721	-0.823218792	-0.767229664	-0.848573093
877	1	FALSE	0	FALSE	47	100	0.824307863	-4.648708776	0.319931885	1	-79.44862341	-71.82638289	-71.82645043	-68.6892425	-7.622240521	65	0.08522617	72	8	1	1.32E-18	72	0.334535465	5.775760437	0.008282872	-0.760745486	-0.650941565	-0.808774995
861	1	FALSE	0	FALSE	47	100	0.829382153	-4.378261762	0.296026338	0.970149254	-80.82605234	-74.89299899	-77.14333892	-70.24243871	-5.933053351	67	0.100562997	72	6	0.998066011	6.80E-19	72	0.352032035	15.1674501	0.014295502	-0.778722578	-0.565715395	-0.835760047
603	1	FALSE	0	FALSE	47	100	0.814593662	-3.932082887	0.279645724	0.876923077	-76.91924338	-72.0268539	-73.23108716	-69.94082315	-4.892389476	57	0.046981169	72	16	0.979986559	4.45E-18	72	0.216026663	3.498659485	0.00044033	-0.876761794	-0.841778295	-0.88177053
674	1	FALSE	0	FALSE	47	100	0.825029399	-3.960290636	0.271874598	0.815384615	-79.6420415	-72.4337179	-73.58631435	-67.08487991	-7.208323603	53	0.048922539	71	19	0.968967369	1.20E-18	71	0.269884644	9.356302023	0.006506916	-0.801941371	-0.674820423	-0.830324209
496	1	FALSE	0	FALSE	47	100	0.832206113	-4.069785531	0.272419306	0.803030303	-81.61047689	-74.85011355	-74.76985014	-69.66918957	-6.760363339	54	0.055523199	73	20	0.966425292	4.66E-19	73	0.309441782	11.37586224	0.005641545	-0.783925451	-0.674043875	-0.790720248
266	1	FALSE	0	FALSE	47	100	0.824421865	-3.867253306	0.266046058	0.805970149	-79.47913039	-74.21446645	-74.33196715	-71.38806581	-5.264663944	56	0.104445739	74	19	0.970728079	1.30E-18	74	0.396131389	5.278821981	0.000677037	-0.80660066	-0.771306542	-0.801397787
644	1	FALSE	0	FALSE	47	100	0.826986547	-4.308114833	0.293745842	0.928571429	-80.17072628	-74.42265361	-73.63504004	-72.64079801	-5.748072668	70	0.07202485	75	6	0.992597115	9.31E-19	75	0.27096	4.591837287	0.00459506	-0.785983304	-0.708600272	-0.810716366
817	1	FALSE	0	FALSE	47	100	0.869042509	-4.677595676	0.270683065	0.844155844	-93.26006554	-86.19625304	-88.62231052	-75.3069754	-7.0638125	77	0.039215686	78	2	0.973105474	1.73E-21	78	0.192783997	39.34279412	0.104829905	-0.732284993	-0.153756552	-0.86721025
78	1	FALSE	0	FALSE	47	100	0.812639037	-4.324850529	0.309567643	0.928571429	-76.42634495	-72.1965923	-72.06768629	-70.47845099	-4.229752657	70	0.101145409	72	3	0.991572754	5.64E-18	72	0.400768298	2.496379226	6.31E-05	-0.828499321	-0.814793244	-0.831294894
344	1	FALSE	0	FALSE	40	100	0.872920393	-4.470629738	0.276711697	0.901408451	-80.17531999	-76.4085681	-75.9102828	-75.32505897	-3.766751888	70	0.031838478	78	9	0.984216353	1.30E-18	78	0.130615669	1.227113275	0.004612713	-0.858707047	-0.739856339	-0.878081926
126	1	FALSE	0	FALSE	40	100	0.858906161	-4.499297406	0.295824453	0.940298507	-75.99086094	-70.14727502	-70.55307219	-67.90970745	-5.843585917	65	0.071248301	70	6	0.996466226	9.57E-18	70	0.280967615	3.552570484	0.017672213	-0.73803145	-0.546495826	-0.74703941
766	1	FALSE	0	FALSE	40	100	0.87014012	-4.709674929	0.295149489	0.915492958	-79.30962787	-73.48181857	-73.06181649	-70.34914089	-5.827809302	71	0.019025432	73	3	0.991344437	1.97E-18	73	0.095733375	7.378790152	0.000558301	-0.894117647	-0.865463017	-0.894583576
168	1	FALSE	0	FALSE	47	100	0.825669408	-4.052619188	0.277596026	0.901408451	-79.81427365	-76.05635054	-75.73424643	-75.60175808	-3.757923112	70	0.087944089	78	9	0.984252225	1.11E-18	78	0.253177063	0.365914522	0.000537252	-0.831760823	-0.792079208	-0.835760047
524	1	FALSE	0	FALSE	40	100	0.85748913	-4.670389782	0.308866647	0.914285714	-75.5911376	-69.91994662	-69.67482264	-68.86624068	-5.671190977	69	0.029897107	71	3	0.991247519	1.16E-17	71	0.216307613	0.916475227	0.000580169	-0.873034362	-0.843137255	-0.878081926
704	1	FALSE	0	FALSE	47	100	0.815273399	-4.003306008	0.284070159	0.803030303	-77.09187157	-73.195689	-72.32801594	-71.86750108	-3.896182569	54	0.091438556	73	20	0.966425292	4.09E-18	73	0.454980531	2.683921721	0.000557506	-0.829586488	-0.801980198	-0.827412153
419	1	FALSE	0	FALSE	47	100	0.829469238	-3.939795109	0.266298429	0.746478873	-80.85004778	-77.21190619	-78.14448959	-74.15312756	-3.638141587	59	0.079207921	78	20	0.948768768	6.72E-19	78	0.330922459	3.503288739	0.000722099	-0.838206174	-0.790914386	-0.8507086
190	1	FALSE	0	FALSE	47	100	0.82688463	-3.751455344	0.255881495	0.846153846	-80.14304807	-75.59150006	-77.31431699	-69.56197215	-4.551548009	55	0.051252184	72	18	0.973949958	9.44E-19	72	0.34343782	14.31280136	0.00895106	-0.839798097	-0.671131819	-0.877693652
454	1	FALSE	0	FALSE	47	100	0.817568851	-4.262470974	0.300152874	0.8	-77.67956262	-71.67502951	-71.09463721	-69.00381042	-6.00453311	52	0.057076296	71	20	0.964084505	3.09E-18	71	0.311887532	6.577393555	0.001305599	-0.849699088	-0.786255096	-0.86196855
140	1	FALSE	0	FALSE	47	100	0.816123046	-4.345537284	0.307484376	0.890410959	-77.30854587	-73.29815467	-73.61851887	-70.23653531	-4.010391193	73	0.11492914	73	1	0.98554617	3.69E-18	73	0.357650551	3.483376908	4.81E-05	-0.815647447	-0.806057076	-0.814793244
990	1	FALSE	0	FALSE	47	100	0.81692233	-4.200669485	0.29644188	1	-77.51329297	-73.51678494	-73.5041544	-69.89068689	-3.996508026	65	0.070277616	72	8	1	3.34E-18	72	0.265686237	6.307845023	0.004139838	-0.836924869	-0.722189866	-0.860997864
64	1	FALSE	0	FALSE	47	100	0.809648632	-4.460627585	0.322418101	1	-75.6821175	-71.69003986	-71.79539627	-69.78890936	-3.992077638	65	0.044457387	72	8	1	8.07E-18	72	0.193586486	1.525570968	0.000375411	-0.874160357	-0.849543778	-0.885847408
771	1	FALSE	0	FALSE	47	100	0.821620567	-4.110254233	0.285495434	0.820895522	-78.73517836	-74.80709162	-73.69673732	-72.40981851	-3.928086736	57	0.095709571	74	18	0.974135338	1.86E-18	74	0.397638259	5.720400515	1.39E-05	-0.839021549	-0.832459717	-0.840225199
823	1	FALSE	0	FALSE	40	100	0.877801559	-4.235731183	0.256372389	0.835820896	-81.74201731	-76.53164109	-77.46881482	-70.18621177	-5.210376217	58	0.033585712	74	17	0.977619597	6.17E-19	74	0.204958206	13.70563735	0.001063337	-0.864375849	-0.818093574	-0.8784702
213	1	FALSE	0	FALSE	47	100	0.822236358	-4.581843025	0.317582879	0.970149254	-78.89770953	-74.1228685	-74.05104149	-69.43168102	-4.774841039	67	0.056105611	72	6	0.998066011	1.72E-18	72	0.237521937	9.77831205	0.005876696	-0.809318579	-0.703746845	-0.831489031
462	1	FALSE	0	FALSE	40	100	0.862431956	-4.039715335	0.261731097	0.815384615	-77.00312236	-70.91808296	-70.4964584	-69.37788385	-6.085039397	53	0.050669773	72	20	0.968076276	5.91E-18	72	0.28950895	1.98545718	0.004021042	-0.799456416	-0.741021161	-0.771112405
438	1	FALSE	0	FALSE	47	100	0.84690249	-4.511308287	0.285932557	0.984848485	-85.91855915	-79.54320141	-81.29234385	-71.16576712	-6.375357733	66	0.036497767	73	8	0.999279895	5.88E-20	73	0.234091002	29.69844948	0.019301799	-0.813900214	-0.569015725	-0.884294312
566	1	FALSE	0	FALSE	47	100	0.803788723	-4.396268218	0.323794115	0.954545455	-74.25706081	-69.77232517	-69.66069378	-68.39303083	-4.484735639	64	0.05416424	70	7	0.997722185	1.60E-17	70	0.229466375	1.220948156	0.001113233	-0.835022326	-0.80120365	-0.843331392
912	1	FALSE	0	FALSE	40	100	0.87340522	-4.347438423	0.268498367	0.942028986	-80.32821783	-73.93338229	-72.36861582	-70.17400459	-6.394835546	69	0.024655407	72	4	0.993625559	1.21E-18	72	0.110049981	11.75552092	0.016342263	-0.7899437	-0.604931081	-0.769559309
395	1	FALSE	0	FALSE	47	100	0.824943614	-3.998180854	0.274557319	0.791044776	-79.61900372	-74.86952948	-76.18443533	-70.14100835	-4.749474241	55	0.041933605	74	20	0.965353919	1.21E-18	74	0.246953713	8.232931747	0.000945294	-0.846554067	-0.80644535	-0.844884488
953	1	FALSE	0	FALSE	47	100	0.8068837	-4.270936579	0.311473326	0.914285714	-75.00433378	-70.88804507	-71.4034078	-68.96854572	-4.116288704	69	0.054552514	71	3	0.991499319	1.12E-17	71	0.2747288	2.145118265	0.001173125	-0.847680062	-0.817511163	-0.831683168
73	1	FALSE	0	FALSE	47	100	0.819436694	-4.048512776	0.283299823	0.803030303	-78.16325806	-73.41225532	-74.18431454	-69.71730021	-4.751002738	54	0.079596195	73	20	0.966425292	2.45E-18	73	0.346139514	5.6628557	0.00681025	-0.808386721	-0.661036692	-0.841778295
235	1	FALSE	0	FALSE	47	100	0.834962621	-4.650523644	0.308214624	0.902777778	-82.38900257	-75.54387377	-77.54960536	-67.97073415	-6.845128796	72	0.035332945	72	1	0.985769158	3.21E-19	72	0.178869257	18.86297348	0.08372675	-0.749407882	-0.232382062	-0.879246748
382	1	FALSE	0	FALSE	47	100	0.825121199	-4.098382146	0.281265138	0.791044776	-79.66670684	-75.07862618	-74.96600237	-70.98098622	-4.588080661	55	0.076295865	74	20	0.965353919	1.19E-18	74	0.375073653	7.662517761	0.023879171	-0.78439138	-0.508444962	-0.853620656
226	1	FALSE	0	FALSE	47	100	0.832115709	-3.892082658	0.260608735	0.784615385	-81.58516104	-74.562426	-75.65059605	-68.64675456	-7.022735041	51	0.060570763	71	21	0.961233622	4.72E-19	71	0.326832101	18.52763509	0.034855962	-0.723044069	-0.399922345	-0.791690934
318	1	FALSE	0	FALSE	40	100	0.874984496	-4.765443464	0.292208795	0.915492958	-80.83035832	-75.53552583	-76.14592335	-69.67703729	-5.294832493	71	0.060570763	73	3	0.991480236	9.53E-19	73	0.250534234	13.72639791	0.005375196	-0.798874005	-0.732673267	-0.762182101
720	1	FALSE	0	FALSE	47	100	0.830508347	-4.399431834	0.296273286	0.902777778	-81.13731272	-76.57748815	-76.72160487	-73.446195	-4.559824579	72	0.064841778	78	7	0.984277686	5.85E-19	78	0.214616757	3.691648591	0.000251613	-0.858279946	-0.839448651	-0.863521646
695	1	FALSE	0	FALSE	47	100	0.821926264	-4.322408861	0.299918389	0.984848485	-78.81579334	-73.88911959	-73.8466027	-69.8948434	-4.926673747	66	0.062900408	73	8	0.999279895	1.79E-18	73	0.20846463	7.372235629	0.009583033	-0.811143467	-0.64201126	-0.833042128
215	1	FALSE	0	FALSE	47	100	0.818038043	-4.089831486	0.287542938	0.846153846	-77.8005969	-72.79851191	-73.57045231	-68.51343917	-5.002084997	55	0.116676374	72	18	0.973949958	2.91E-18	72	0.468890492	6.165295023	0.010202466	-0.737720831	-0.579887401	-0.789361289
975	1	FALSE	0	FALSE	47	100	0.820093665	-3.968056217	0.277053129	0.803030303	-78.33457721	-73.05720999	-73.74663683	-69.31620935	-5.277367225	54	0.11822947	73	20	0.966425292	2.25E-18	73	0.513481999	5.046550971	0.019039275	-0.719782566	-0.474665114	-0.769947583
780	1	FALSE	0	FALSE	47	100	0.832155717	-4.110467138	0.27519206	0.955882353	-81.59636264	-75.71207261	-76.9224426	-68.44480746	-5.884290038	68	0.071442438	72	5	0.996246987	4.69E-19	72	0.27730428	17.23845136	0.032594806	-0.771500679	-0.449621433	-0.839060377
143	1	FALSE	0	FALSE	47	100	0.824447496	-4.333765411	0.298113165	0.970149254	-79.485992	-73.20653765	-73.67753898	-67.99513259	-6.279454341	67	0.019219569	72	6	0.998066011	1.29E-18	72	0.100615346	10.23890826	0.002915957	-0.851679286	-0.765676568	-0.851291011
202	1	FALSE	0	FALSE	40	100	0.867941653	-4.218692424	0.266946191	0.764705882	-78.6381149	-74.31617607	-74.76346325	-71.41874337	-4.32193883	55	0.033391574	75	21	0.961140461	2.71E-18	75	0.229935825	4.076198324	0.00416561	-0.849427296	-0.739468064	-0.878081926
372	1	FALSE	0	FALSE	47	100	0.836494022	-4.723849321	0.311333014	0.914285714	-82.82715683	-74.84798115	-72.26987355	-70.81621635	-7.97917568	69	0.054746651	71	3	0.991499319	2.60E-19	71	0.289791296	21.13829593	0.040621256	-0.747272374	-0.409629198	-0.859638905
391	1	FALSE	0	FALSE	40	100	0.851241982	-4.391080736	0.297778472	0.954545455	-73.8750311	-69.66773813	-69.18520713	-68.54222456	-4.207292973	64	0.081149291	70	7	0.997873133	2.63E-17	70	0.256471138	1.153528877	0.000270959	-0.83855562	-0.812075325	-0.840225199
985	1	FALSE	0	FALSE	47	100	0.827689076	-4.500495445	0.306109539	1	-80.36196028	-73.85001307	-73.88836032	-69.24438371	-6.511947207	65	0.055134925	72	8	1	8.49E-19	72	0.208739862	13.76016111	0.001673766	-0.848534265	-0.78334304	-0.846437585
670	1	FALSE	0	FALSE	47	100	0.83025693	-4.040468958	0.272342418	0.746478873	-81.06764658	-76.84461852	-75.81556252	-74.74381466	-4.223028061	59	0.058629392	78	20	0.948768768	6.05E-19	78	0.251765004	4.486581128	0.001377872	-0.846126966	-0.78334304	-0.855950301
863	1	FALSE	0	FALSE	47	100	0.812087674	-4.469810934	0.320522906	0.984848485	-76.28823709	-71.89404271	-72.10223525	-70.10919473	-4.394194376	66	0.067559697	73	8	0.999279895	6.03E-18	73	0.310395498	1.491385259	0.012193952	-0.783964279	-0.609784508	-0.832847991
629	1	FALSE	0	FALSE	47	100	0.807709772	-4.581468826	0.333234085	0.984615385	-75.2058116	-70.68305014	-71.50853869	-68.05296849	-4.522761458	64	0.050087362	71	8	0.999488284	1.01E-17	71	0.171037386	3.273649715	0.000714222	-0.856222093	-0.821976315	-0.864104057
260	1	FALSE	0	FALSE	47	100	0.801303835	-3.801188083	0.282168957	0.769230769	-73.66557404	-68.99924468	-69.03873551	-67.30420047	-4.666329364	50	0.036691904	69	20	0.95920027	2.13E-17	69	0.234352184	2.305660311	0.005515965	-0.821782178	-0.728208115	-0.844496214
281	1	FALSE	0	FALSE	47	100	0.81494553	-4.07110383	0.289195426	0.753846154	-77.00852591	-72.83688367	-75.06637437	-66.38538686	-4.171642236	49	0.053581829	69	21	0.956435029	4.26E-18	69	0.286235046	14.53255573	0.000459872	-0.869889342	-0.834789361	-0.872063677
954	1	FALSE	0	FALSE	47	100	0.812727281	-3.886686252	0.278123743	0.8	-76.44848647	-71.18985068	-71.47801741	-68.71049312	-5.258635794	52	0.070083479	72	21	0.963029735	5.58E-18	72	0.343809074	2.768312296	0.001174196	-0.827062706	-0.774024461	-0.843331392
254	1	FALSE	0	FALSE	40	100	0.851452547	-4.076843698	0.276238778	0.914285714	-73.93169049	-70.25808456	-70.27265665	-69.23783282	-3.673605925	69	0.028149874	71	3	0.990022867	2.56E-17	71	0.152952492	0.545677626	0.000268999	-0.890234906	-0.864104057	-0.894777713
536	1	FALSE	0	FALSE	47	100	0.825514233	-3.926462078	0.269099488	0.815384615	-79.77245656	-71.94973296	-71.73774693	-68.22630761	-7.822723599	53	0.072995535	72	20	0.966044993	1.13E-18	72	0.392494683	8.991658683	0.005684145	-0.762686857	-0.665695981	-0.755969715
639	1	FALSE	0	FALSE	40	100	0.863649574	-4.083484708	0.263207708	0.815384615	-77.35873943	-72.62636939	-73.08283969	-69.26599897	-4.732370045	53	0.056493885	72	20	0.964302015	4.99E-18	72	0.321187873	6.977662544	0.007957124	-0.817006407	-0.660260144	-0.859833042
256	1	FALSE	0	FALSE	47	100	0.805027457	-4.262263578	0.312691033	0.940298507	-74.55472492	-71.04433065	-71.28775552	-67.90170998	-3.510394274	65	0.127742186	70	6	0.996338543	1.39E-17	70	0.407265727	4.199641325	0.000108801	-0.793904096	-0.779654436	-0.794797127
895	1	FALSE	0	FALSE	47	100	0.835599229	-3.924240048	0.259479002	0.779411765	-82.57064869	-76.45410704	-75.94913715	-72.60239374	-6.116541651	56	0.041351194	75	20	0.961515508	2.94E-19	75	0.207564919	14.80397874	0.006826249	-0.805474665	-0.661036692	-0.827412153
149	1	FALSE	0	FALSE	47	100	0.818867539	-4.32583945	0.30328816	1	-78.01534189	-70.78693235	-71.22378468	-67.21802611	-7.228409542	65	0.033973986	72	8	1	2.63E-18	72	0.148448529	4.799954153	0.010162911	-0.789749563	-0.65521258	-0.846049311
943	1	FALSE	0	FALSE	47	100	0.837293069	-4.079973607	0.268111459	0.915492958	-83.05740694	-78.38436541	-79.29861363	-73.807824	-4.673041536	71	0.057076296	78	8	0.98477662	2.32E-19	78	0.205724441	11.46873322	0.006504639	-0.807493691	-0.714618521	-0.843331392
70	1	FALSE	0	FALSE	47	100	0.813638192	-4.310089364	0.307498366	0.984848485	-76.67765635	-70.29995923	-70.18825678	-68.64370191	-6.37769712	66	0.039992235	72	7	0.999425531	5.00E-18	72	0.217560857	2.413769293	0.017041819	-0.789982528	-0.563191613	-0.819064259
63	1	FALSE	0	FALSE	47	100	0.809337608	-3.942342621	0.285243507	0.769230769	-75.60538447	-70.68513974	-71.66091755	-68.55583543	-4.920244726	50	0.031838478	72	23	0.954400024	8.37E-18	72	0.221135567	2.11097046	0.001096952	-0.882197632	-0.826441468	-0.897883906
1	1	FALSE	0	FALSE	47	100	0.799660712	-4.234000338	0.315918323	0.901408451	-73.2785045	-71.30473457	-71.63623176	-69.39385754	-1.973769931	70	0.072607261	71	2	0.988276982	2.56E-17	71	0.31907796	1.299545141	3.74E-05	-0.860298971	-0.852455834	-0.860997864
756	1	FALSE	0	FALSE	40	100	0.872938399	-4.596303647	0.284467252	0.955223881	-80.18098805	-73.61478628	-74.26220298	-67.22393495	-6.566201771	66	0.052611143	71	6	0.997978346	1.30E-18	71	0.205040742	15.42990327	0.02814344	-0.763230441	-0.470782372	-0.825470782
489	1	FALSE	0	FALSE	47	100	0.82537299	-4.214908249	0.289009721	0.984848485	-79.7344265	-74.32487553	-75.06250727	-68.77229627	-5.409550966	66	0.041351194	73	8	0.999279895	1.15E-18	73	0.187150732	11.15394354	0.000641463	-0.877965444	-0.83556591	-0.891283246
669	1	FALSE	0	FALSE	47	100	0.809330679	-3.687333801	0.266798636	0.769230769	-75.60367663	-70.861186	-70.88998088	-68.52259634	-4.742490628	50	0.042710153	71	22	0.957701915	8.38E-18	71	0.204667043	4.185710786	0.002270876	-0.851058047	-0.782566492	-0.867404387
754	1	FALSE	0	FALSE	47	100	0.809302733	-4.322880878	0.312812243	0.927536232	-75.59678841	-69.98481858	-69.77796172	-68.06513322	-5.611969834	68	0.07532518	71	4	0.99412173	8.40E-18	71	0.295846446	2.84981929	0.001095844	-0.827295671	-0.77344205	-0.847990681
986	1	FALSE	0	FALSE	47	100	0.820757898	-4.301975108	0.299691286	0.835820896	-78.5084272	-74.18151431	-75.44430879	-69.85203118	-4.326912894	58	0.071054164	74	17	0.97701915	2.07E-18	74	0.296620451	7.099468123	0.004535111	-0.805629975	-0.690739662	-0.818481848
808	1	FALSE	0	FALSE	47	100	0.816125057	-4.487503865	0.317527613	0.984848485	-77.30906003	-72.2732882	-72.79438016	-68.04895374	-5.035771827	66	0.053775966	72	7	0.999425531	3.69E-18	72	0.2220313	6.61697171	0.002312289	-0.844690351	-0.760629004	-0.860803727
596	1	FALSE	0	FALSE	40	100	0.871151883	-4.39207611	0.274012363	0.815384615	-79.62249578	-70.89446052	-70.44001883	-68.04047052	-8.728035259	53	0.037468453	72	20	0.97153364	1.69E-18	72	0.24899007	8.363595238	0.039214737	-0.729877694	-0.3975927	-0.761599689
214	1	FALSE	0	FALSE	47	100	0.82247285	-4.465880045	0.309294645	0.984848485	-78.96027883	-71.83776209	-73.07793088	-68.28472171	-7.122516736	66	0.027567463	72	7	0.999425531	1.67E-18	72	0.139102221	10.58998821	0.003891361	-0.84861192	-0.73907979	-0.874393322
716	1	FALSE	0	FALSE	47	100	0.826776206	-4.226419629	0.288387311	0.676056338	-80.11362054	-75.80508762	-75.35028684	-73.79888669	-4.308532924	54	0.06736556	78	25	0.933739712	9.57E-19	78	0.289734011	2.794838249	0.00012229	-0.859988352	-0.849737915	-0.854397204
862	1	FALSE	0	FALSE	40	100	0.862272853	-4.11660305	0.26689142	0.815384615	-76.95688756	-73.0562081	-74.38596952	-67.4754481	-3.900679457	53	0.043680839	71	19	0.964907283	6.04E-18	71	0.378716713	9.996435479	0.000272467	-0.870044652	-0.847019996	-0.876334692
745	1	FALSE	0	FALSE	47	100	0.813294753	-3.927992193	0.280555402	0.815384615	-76.5911215	-71.28620376	-71.77283112	-68.68888954	-5.304917747	53	0.069112794	72	20	0.966044993	5.21E-18	72	0.334730531	4.381199404	0.016513986	-0.796660843	-0.56804504	-0.844302077
195	1	FALSE	0	FALSE	40	100	0.868167551	-4.177098099	0.264053703	0.815384615	-78.70659713	-72.18079236	-72.64998909	-67.44846369	-6.525804772	53	0.095709571	72	20	0.964010995	2.62E-18	72	0.447672839	8.484850652	0.000867334	-0.790797903	-0.739468064	-0.799456416
113	1	FALSE	0	FALSE	40	100	0.857311744	-4.553218116	0.301336254	1	-75.54137988	-71.26258488	-72.36659751	-68.71116137	-4.278794993	65	0.034944671	72	8	1	1.19E-17	72	0.201725785	3.803076787	0.002124702	-0.861852068	-0.801591924	-0.886623957
557	1	FALSE	0	FALSE	47	100	0.811089314	-4.342997097	0.312447609	0.815384615	-76.03919171	-71.72606009	-72.26308713	-68.48533781	-4.313131624	53	0.054940788	72	20	0.966044993	6.79E-18	72	0.275811361	4.484484887	0.00159933	-0.840069889	-0.790137837	-0.828188701
142	1	FALSE	0	FALSE	47	100	0.811390854	-4.465140294	0.32091881	0.901408451	-76.11427316	-71.76902653	-70.9225804	-68.73016377	-4.345246626	70	0.04950495	71	2	0.988276982	6.55E-18	71	0.268215929	6.684651883	0.000246065	-0.866356047	-0.844496214	-0.865851291
99	1	FALSE	0	FALSE	47	100	0.808336892	-4.37181263	0.317342579	0.969230769	-75.35934413	-71.11615369	-70.48271597	-68.57748832	-4.243190441	63	0.081149291	70	8	0.998245469	9.42E-18	70	0.320989673	7.1266018	0.008762788	-0.800504756	-0.6354106	-0.830712483
763	1	FALSE	0	FALSE	40	100	0.867096607	-4.628857391	0.29397899	0.96969697	-78.38296889	-72.98639202	-71.72542485	-70.22786801	-5.396576876	65	0.028926422	73	9	0.998570664	3.06E-18	73	0.143837651	7.726614526	0.002877137	-0.84410794	-0.762570375	-0.861774413
687	1	FALSE	0	FALSE	47	100	0.809601085	-4.285103498	0.309778843	0.969230769	-75.67037886	-71.27944756	-71.92998139	-67.79901373	-4.390931303	63	0.092409241	71	9	0.998640179	8.11E-18	71	0.315682607	5.492135284	0.001914378	-0.808309066	-0.733643953	-0.826829742
77	1	FALSE	0	FALSE	47	100	0.825821478	-4.295258925	0.294060916	0.805970149	-79.85529008	-74.11735365	-75.56968728	-69.20100466	-5.737936426	56	0.063288682	74	19	0.970728079	1.08E-18	74	0.297477385	10.25800554	0.003541326	-0.82865463	-0.73247913	-0.848573093
515	1	FALSE	0	FALSE	40	100	0.859058823	-4.308900216	0.283127553	0.96969697	-76.034164	-70.06246319	-70.06065584	-67.53317858	-5.971700804	65	0.032226752	71	7	0.999087872	9.38E-18	71	0.152993194	4.502741491	0.002114108	-0.841933605	-0.778877888	-0.870122306
877	1	FALSE	0	FALSE	40	100	0.843097198	-4.779266619	0.334461388	0.885714286	-71.74280799	-68.35687703	-68.55456362	-67.23269387	-3.385930966	67	0.064259367	69	3	0.989976172	7.27E-17	69	0.239393276	0.614543942	0.000361771	-0.856649194	-0.824888371	-0.859444768
173	1	FALSE	0	FALSE	47	100	0.811494841	-4.385094331	0.31505866	0.984848485	-76.1401932	-70.91885325	-71.06954893	-69.21571421	-5.221339941	66	0.123471171	73	8	0.999279895	6.47E-18	73	0.376935153	1.171962815	0.000403595	-0.766064842	-0.753057659	-0.755969715
83	1	FALSE	0	FALSE	47	100	0.808090895	-4.366517556	0.31720983	0.955223881	-75.29905905	-69.64165856	-70.65161546	-67.18976824	-5.657400497	66	0.10502815	71	6	0.997639529	9.70E-18	71	0.400050156	3.219706635	0.000108319	-0.81440497	-0.801397787	-0.817122889
562	1	FALSE	0	FALSE	47	100	0.807998617	-4.358301125	0.316707134	0.914285714	-75.27646485	-69.06561471	-68.92916325	-67.25602014	-6.210850138	69	0.060376626	71	3	0.991499319	9.80E-18	71	0.266530447	1.605967745	0.006574379	-0.781556979	-0.685692099	-0.806833625
864	1	FALSE	0	FALSE	47	100	0.828242909	-4.03719348	0.274063867	0.803030303	-80.51326856	-73.77086909	-73.74354902	-69.08119395	-6.74239947	54	0.069306931	73	20	0.966425292	7.90E-19	73	0.467935821	12.39223226	0.007817316	-0.810405746	-0.652688798	-0.843913803
71	1	FALSE	0	FALSE	47	100	0.816567845	-4.739831281	0.334886949	0.902777778	-77.42237699	-71.19239735	-70.83940773	-68.66167933	-6.229979648	72	0.052805281	73	2	0.988004126	3.49E-18	73	0.274478769	3.414144862	0.02317525	-0.766724908	-0.504173947	-0.822364589
129	1	FALSE	0	FALSE	47	100	0.80765444	-3.943249449	0.286864155	0.784615385	-75.19228926	-71.66553187	-72.09249829	-67.98291093	-3.526757388	51	0.054552514	71	21	0.961233622	1.02E-17	71	0.340043736	5.353220762	0.000655238	-0.857775189	-0.819258396	-0.863133372
769	1	FALSE	0	FALSE	40	100	0.863307843	-4.247952181	0.274205888	0.787878788	-77.25861409	-72.43885392	-72.10390002	-69.31313628	-4.819760165	53	0.039215686	73	21	0.972012891	5.23E-18	73	0.252901677	5.364452849	0.0030214	-0.866977286	-0.770335857	-0.894583576
166	1	FALSE	0	FALSE	47	100	0.818053649	-3.908804055	0.274801074	0.803030303	-77.80462791	-72.59542504	-72.66901363	-68.7103154	-5.209202874	54	0.091050281	73	20	0.966425292	2.91E-18	73	0.380214095	5.870533593	0.000446832	-0.828344011	-0.794408853	-0.834401087
988	1	FALSE	0	FALSE	40	100	0.863623612	-4.550417692	0.29333697	0.955223881	-77.35112405	-71.24595845	-72.79896697	-66.61817267	-6.105165604	66	0.069306931	71	6	0.997937356	5.00E-18	71	0.233763625	9.48965421	0.022318688	-0.779965055	-0.514074937	-0.837701417
532	1	FALSE	0	FALSE	47	100	0.815744555	-4.820193151	0.341500432	0.969230769	-77.211901	-72.31465848	-73.51634693	-66.7634691	-4.897242519	63	0.053387692	71	9	0.998640179	3.86E-18	71	0.18825368	10.60485972	0.013370179	-0.8100563	-0.607066589	-0.853426519
616	1	FALSE	0	FALSE	47	100	0.808634617	-4.267622596	0.309481913	0.984848485	-75.43240971	-71.11648481	-71.36368458	-69.52222145	-4.315924903	66	0.048145991	73	8	0.999279895	9.10E-18	73	0.22761368	1.561591991	0.00059094	-0.866705494	-0.832459717	-0.869539895
109	1	FALSE	0	FALSE	47	100	0.808195259	-4.224683829	0.30680291	0.769230769	-75.32462548	-68.6081217	-68.84567745	-65.75398588	-6.71650378	50	0.128907008	69	20	0.95920027	9.58E-18	69	0.481095276	6.458537809	0.007351598	-0.712483013	-0.589400116	-0.756746263
539	1	FALSE	0	FALSE	47	100	0.823295316	-4.348358304	0.300306875	0.885714286	-79.17853109	-71.86489222	-74.86569419	-65.67520393	-7.313638871	67	0.060959037	69	3	0.988582011	1.50E-18	69	0.372367484	20.60732542	0.012535767	-0.793632304	-0.598718695	-0.837313143
894	1	FALSE	0	FALSE	40	100	0.869577378	-4.28163911	0.26899277	0.915492958	-79.13666426	-74.50384187	-74.43624359	-73.12741955	-4.632822391	71	0.073577946	78	8	0.986918054	2.14E-18	78	0.264428465	0.797743867	0.000551921	-0.827218016	-0.794408853	-0.827412153
402	1	FALSE	0	FALSE	47	100	0.801996594	-4.70070492	0.34818239	0.914285714	-73.82972681	-70.55775955	-70.21135872	-68.69872411	-3.271967259	69	0.115511551	71	3	0.991499319	1.97E-17	71	0.415766476	2.61272191	0.001478604	-0.794408853	-0.733061541	-0.793049893
329	1	FALSE	0	FALSE	47	100	0.811603604	-4.01740244	0.28853825	1	-76.16731903	-72.03993609	-72.38481034	-67.99643629	-4.127382942	65	0.021937488	72	8	1	6.39E-18	72	0.138412204	5.643623905	0.003840424	-0.876955931	-0.768588624	-0.90157251
263	1	FALSE	0	FALSE	47	100	0.820518148	-4.570411749	0.318650971	0.955882353	-78.44560326	-74.4773092	-75.9204169	-68.77135006	-3.968294056	68	0.103086779	73	6	0.99756567	2.13E-18	73	0.381727356	11.7571141	0.000124269	-0.831527859	-0.812657736	-0.837119006
122	1	FALSE	0	FALSE	47	100	0.815511239	-4.378938422	0.310479238	0.969230769	-77.15242417	-70.83126261	-70.75467847	-66.20113192	-6.321161554	63	0.046398758	70	8	0.998245469	3.98E-18	70	0.195806092	10.37234507	0.007622214	-0.822597554	-0.671908367	-0.846825859
273	1	FALSE	0	FALSE	47	100	0.827240394	-4.347731558	0.296184073	1	-80.2397357	-74.08303116	-76.82806111	-69.19628832	-6.156704543	65	0.05086391	72	8	1	9.01E-19	72	0.266698629	19.3497014	0.014810819	-0.797320909	-0.586099786	-0.835760047
914	1	FALSE	0	FALSE	47	100	0.830185667	-4.447515292	0.299854623	0.902777778	-81.04791891	-75.68628132	-75.39776169	-73.1727484	-5.361637596	72	0.050475636	78	7	0.984277686	6.11E-19	78	0.200279551	6.024866985	0.005012042	-0.836924869	-0.725101922	-0.881382256
850	1	FALSE	0	FALSE	47	100	0.804811507	-3.834591247	0.281509358	0.784615385	-74.50269683	-70.85280388	-71.40049628	-67.57772708	-3.649892951	51	0.084061347	69	19	0.963994113	1.42E-17	69	0.4491736	9.649303882	0.00106991	-0.828033392	-0.781595807	-0.843719666
488	1	FALSE	0	FALSE	47	100	0.826063974	-3.889940605	0.266087605	0.769230769	-79.92077022	-72.74107971	-72.16826903	-68.06003656	-7.179690508	50	0.047951854	72	23	0.954400024	1.05E-18	72	0.402454663	12.62411894	0.009791183	-0.779654436	-0.621044457	-0.789361289
114	1	FALSE	0	FALSE	40	100	0.878958298	-4.631571097	0.278817425	0.878378378	-82.12246353	-77.53948257	-78.60996911	-72.12245851	-4.582980952	74	0.036109493	78	5	0.985050425	5.15E-19	78	0.178702275	10.87792785	0.000165889	-0.888759464	-0.87051058	-0.891089109
444	1	FALSE	0	FALSE	40	100	0.866682626	-4.065129785	0.258640152	0.784615385	-78.25856663	-72.07011028	-72.17370759	-67.72012654	-6.188456353	51	0.023296447	72	22	0.957244441	3.25E-18	72	0.135754013	9.578674802	0.024144631	-0.799417589	-0.541448262	-0.876528829
829	1	FALSE	0	FALSE	47	100	0.813100039	-4.291929728	0.306746037	0.8	-76.54213096	-71.30592189	-71.45667498	-67.51362137	-5.236209069	52	0.092020967	72	21	0.963029735	5.33E-18	72	0.461951665	5.247042306	0.001165678	-0.806095904	-0.751116288	-0.820423219
529	1	FALSE	0	FALSE	47	100	0.80953934	-4.273436342	0.308997272	0.927536232	-75.65513957	-71.04359938	-71.49307519	-66.87328814	-4.61154019	68	0.077654824	71	4	0.99412173	8.17E-18	71	0.32998895	5.922396623	0.010689267	-0.794835954	-0.615414483	-0.848573093
996	1	FALSE	0	FALSE	47	100	0.831013393	-3.7727415	0.253613825	0.746478873	-81.277571	-76.34840506	-77.247467	-71.74100924	-4.929165934	59	0.066200738	78	20	0.948768768	5.47E-19	78	0.295258378	6.919644455	0.000436132	-0.852766453	-0.817317026	-0.861580276
90	1	FALSE	0	FALSE	47	100	0.807934809	-4.238478356	0.308063244	0.941176471	-75.26084787	-72.10450354	-73.49158205	-67.51592562	-3.156344327	67	0.072413124	71	5	0.995895965	9.88E-18	71	0.351291008	8.016413158	0.00479355	-0.817394681	-0.718501262	-0.864492332
295	1	FALSE	0	FALSE	40	100	0.860455263	-4.039123729	0.26386874	0.890410959	-76.43245888	-71.80348567	-71.48863795	-69.73646256	-4.628973203	73	0.052805281	73	1	0.984859912	7.76E-18	73	0.24794207	4.63702678	0.002601316	-0.843486702	-0.76354106	-0.862162687
103	1	FALSE	0	FALSE	40	100	0.859235612	-4.074711867	0.267544095	0.803030303	-76.08436936	-70.74044311	-70.13161029	-69.66571342	-5.343926247	54	0.050669773	73	20	0.968472503	9.16E-18	73	0.299345917	2.653547135	0.001618499	-0.856610367	-0.789361289	-0.874587459
950	1	FALSE	0	FALSE	47	100	0.806369545	-4.415008817	0.322511416	1	-74.87936674	-70.12969958	-70.35409562	-68.2682481	-4.74966716	65	0.072801398	72	8	1	1.19E-17	72	0.26877383	2.208762712	0.001313876	-0.840691128	-0.777713065	-0.85536789
360	1	FALSE	0	FALSE	47	100	0.808593588	-3.99708009	0.289900983	0.791044776	-75.42233389	-71.9867884	-71.96348008	-70.69252657	-3.435545481	55	0.120559115	74	20	0.965353919	9.14E-18	74	0.416261067	0.921585877	0.002336787	-0.780430984	-0.703164434	-0.804115706
700	1	FALSE	0	FALSE	47	100	0.835347645	-4.383367078	0.290102808	0.915492958	-82.49877908	-75.70183154	-76.65119959	-71.18464166	-6.796947542	71	0.082314114	78	8	0.98477662	3.04E-19	78	0.270311353	8.40998898	0.02766409	-0.749679674	-0.455639682	-0.80974568
837	1	FALSE	0	FALSE	47	100	0.808278967	-4.175666116	0.303161293	0.888888889	-75.34514175	-68.37043828	-68.59301504	-66.61006934	-6.974703467	71	0.049893225	71	1	0.985594187	9.49E-18	71	0.242393184	2.887383941	0.00182153	-0.802446127	-0.738691516	-0.803921569
311	1	FALSE	0	FALSE	47	100	0.829711573	-4.196860351	0.283430938	0.915492958	-80.91688541	-76.50813558	-77.27012613	-72.12424385	-4.408749824	71	0.110852262	78	8	0.98477662	6.50E-19	78	0.293102056	6.926852635	0.012428492	-0.762919821	-0.566297806	-0.821199767
234	1	FALSE	0	FALSE	47	100	0.806274979	-4.751903676	0.347226321	0.875	-74.85641818	-69.27694918	-69.34765559	-66.23878103	-5.579468996	70	0.115123277	70	1	0.984711475	1.20E-17	70	0.440692853	5.635994757	0.000288236	-0.796311396	-0.766453116	-0.801591924
786	1	FALSE	0	FALSE	47	100	0.823028325	-4.545392755	0.314202508	0.890410959	-79.1075704	-74.62679303	-75.22827466	-69.37125137	-4.480777366	73	0.06406523	74	2	0.985989175	1.55E-18	74	0.30252952	11.26174354	0.003746261	-0.828305183	-0.731702582	-0.835371772
825	1	FALSE	0	FALSE	47	100	0.807958271	-4.364010798	0.317163278	1	-75.26658954	-69.8092663	-68.8130127	-68.63626833	-5.457323237	65	0.051640458	72	8	1	9.85E-18	72	0.217369316	2.212467172	0.010299678	-0.831566686	-0.650165017	-0.875364007
716	1	FALSE	0	FALSE	40	100	0.864514174	-4.377646681	0.281131675	0.731343284	-77.61318772	-71.02533983	-70.99082483	-68.70608791	-6.587847889	51	0.020966803	74	24	0.952923721	4.42E-18	74	0.137370702	3.565130806	0.019430433	-0.846942341	-0.597942147	-0.902737333
59	1	FALSE	0	FALSE	47	100	0.807009344	-4.385865149	0.319725944	0.914285714	-75.03492239	-70.09617193	-69.52172636	-68.25843947	-4.938750462	69	0.077654824	71	3	0.991499319	1.10E-17	71	0.320553836	5.217937307	0.001563322	-0.826752087	-0.767229664	-0.8454669
592	1	FALSE	0	FALSE	40	100	0.855793872	-4.464786942	0.297314584	0.940298507	-75.11811994	-70.03228105	-70.79337778	-65.76758839	-5.085838888	65	0.061153174	70	6	0.996540446	1.45E-17	70	0.288910814	6.882059203	0.034147273	-0.75468841	-0.433896331	-0.819258396
985	1	FALSE	0	FALSE	40	100	0.860125958	-4.65759795	0.304689673	1	-76.33817602	-71.02754003	-71.1312556	-68.14396349	-5.310635989	65	0.043098427	72	8	1	8.11E-18	72	0.197098237	6.915325085	0.00231279	-0.845389245	-0.790914386	-0.851096874
935	1	FALSE	0	FALSE	47	100	0.841006001	-3.839691015	0.248874752	0.763888889	-84.14236229	-74.64253899	-74.06054811	-72.24177543	-9.499823301	62	0.074548631	79	18	0.953293949	1.38E-19	79	0.309826874	7.526484057	0.007499819	-0.732052029	-0.611143467	-0.7291788
367	1	FALSE	0	FALSE	47	100	0.826121578	-4.424768787	0.302611332	0.915492958	-79.93633825	-73.95358039	-74.03464608	-72.36742654	-5.982757857	71	0.066783149	78	8	0.98477662	1.04E-18	78	0.241749617	2.947546182	0.008025964	-0.804814599	-0.678120753	-0.864298195
455	1	FALSE	0	FALSE	47	100	0.799151121	-3.869752436	0.289199259	0.784615385	-73.15910514	-70.60162877	-70.94917032	-68.33123673	-2.557476368	51	0.080178606	71	21	0.961233622	2.72E-17	71	0.329451227	3.092961806	0.000533705	-0.843486702	-0.80974568	-0.856920986
738	1	FALSE	0	FALSE	47	100	0.810399741	-4.045067494	0.291668368	0.969230769	-75.86794197	-68.49597009	-68.24473621	-66.17141906	-7.371971879	63	0.057270433	71	9	0.998640179	7.38E-18	71	0.219623527	3.716523079	0.001992187	-0.840496991	-0.762958649	-0.853620656
252	1	FALSE	0	FALSE	40	100	0.858424211	-4.156977975	0.273860528	0.779411765	-75.85446145	-71.90139314	-71.64948864	-71.19051271	-3.953068314	56	0.039992235	75	20	0.965691591	1.02E-17	75	0.325896256	0.681448158	8.40E-05	-0.890506698	-0.879440885	-0.887206368
88	1	FALSE	0	FALSE	47	100	0.798815516	-4.403995456	0.329469033	0.984615385	-73.08063689	-69.29977771	-69.69573427	-67.46704155	-3.78085918	64	0.083673073	71	8	0.999488284	2.82E-17	71	0.258096205	1.25382912	0.000622833	-0.804115706	-0.781789944	-0.794214716
980	1	FALSE	0	FALSE	40	100	0.88546909	-4.084852405	0.238319305	0.805970149	-84.33407926	-78.06630956	-80.45326431	-69.99801506	-6.267769699	56	0.056882159	74	19	0.969739158	1.79E-19	74	0.293082403	27.99712697	0.004311934	-0.831450204	-0.719860221	-0.86196855
350	1	FALSE	0	FALSE	40	100	0.853856776	-4.252952401	0.285427327	1	-74.58438385	-69.31232861	-68.74529624	-68.19962576	-5.272055232	65	0.0277616	72	8	1	1.87E-17	72	0.127076563	1.360271318	0.000386107	-0.882547078	-0.85730926	-0.889147738
972	1	FALSE	0	FALSE	47	100	0.806418143	-4.537306332	0.33139353	0.942028986	-74.89116438	-69.51869665	-68.6083903	-68.43417261	-5.372467727	69	0.052222869	72	4	0.994334694	1.18E-17	72	0.220407282	2.237651116	0.002163104	-0.802523782	-0.763152786	-0.782760629
673	1	FALSE	0	FALSE	47	100	0.813687413	-4.064038763	0.289897109	0.8	-76.69007136	-70.977226	-70.36983001	-67.86587762	-5.712845355	52	0.054940788	71	20	0.964084505	4.97E-18	71	0.294530008	9.713106817	0.008344079	-0.818210056	-0.670549408	-0.871287129
919	1	FALSE	0	FALSE	47	100	0.819789433	-4.143809922	0.289622659	0.902777778	-78.25516473	-74.85712411	-75.17144341	-72.75674177	-3.398040622	72	0.084061347	78	7	0.984277686	2.34E-18	78	0.294919424	1.634417182	0.000125064	-0.836847214	-0.820034945	-0.838672103
144	1	FALSE	0	FALSE	47	100	0.825400428	-3.95643655	0.271260896	0.802816901	-79.74181175	-75.19145671	-75.23542946	-72.24932199	-4.550355036	63	0.055717336	78	16	0.965585609	1.14E-18	78	0.225543992	4.368388387	0.00011289	-0.87621821	-0.86196855	-0.875752281
952	1	FALSE	0	FALSE	47	100	0.845202685	-4.246601599	0.270917176	0.784615385	-85.3996049	-78.73850784	-81.79004908	-68.45146878	-6.661097065	51	0.034944671	71	21	0.961233622	7.54E-20	71	0.2491982	39.22730528	0.041570688	-0.776043487	-0.420695011	-0.866045428
76	1	FALSE	0	FALSE	30	100	0.928526186	-4.383750489	0.229849315	0.955882353	-76.6740914	-70.59063984	-71.11872096	-67.84845771	-6.083451565	68	0.018054747	73	6	0.997254772	1.40E-17	73	0.09947869	5.024396949	0.002895522	-0.853931275	-0.763929334	-0.863521646
789	1	FALSE	0	FALSE	47	100	0.816072442	-4.744265004	0.335754413	0.914285714	-77.29561303	-70.94910369	-71.52478041	-65.50849609	-6.346509344	69	0.092603378	71	3	0.991499319	3.71E-18	71	0.388185343	10.25706419	0.006806191	-0.793942924	-0.649776742	-0.814987381
271	1	FALSE	0	FALSE	40	100	0.854090591	-4.687286948	0.314281938	0.984848485	-74.64843116	-70.21582097	-70.95260309	-68.70787517	-4.432610198	66	0.035138808	73	8	0.999126945	1.82E-17	73	0.144499857	1.862350685	0.014552263	-0.810250437	-0.604931081	-0.874199185
546	1	FALSE	0	FALSE	40	100	0.864050983	-4.54835087	0.292671553	0.901408451	-77.47667126	-74.74481649	-74.81932563	-73.08900888	-2.731854771	70	0.048728402	78	9	0.988161427	4.71E-18	78	0.173737275	1.08491265	0.000136687	-0.883284799	-0.865074743	-0.888177053
647	1	FALSE	0	FALSE	40	100	0.890218924	-4.305125693	0.245250199	0.833333333	-86.02834218	-80.22920726	-82.58956068	-69.70480865	-5.799134924	56	0.0330033	73	18	0.973130659	8.00E-20	73	0.206543439	36.38812815	0.147457752	-0.721646282	-0.035915356	-0.903319744
430	1	FALSE	0	FALSE	47	100	0.803754769	-3.923850059	0.289030665	1	-74.24892815	-70.44252062	-69.88382966	-68.42739024	-3.806407525	65	0.055329062	72	8	1	1.61E-17	72	0.224114742	2.587964038	0.000102262	-0.873500291	-0.858085809	-0.875364007
511	1	FALSE	0	FALSE	47	100	0.810865123	-4.09745901	0.294998536	0.830769231	-75.98344738	-70.00837864	-71.03855086	-65.82267798	-5.975068745	54	0.04620462	71	18	0.971608541	6.98E-18	71	0.240818489	7.865879711	0.001201494	-0.849543778	-0.78800233	-0.861192002
247	1	FALSE	0	FALSE	47	100	0.820017254	-4.536973347	0.316857443	0.890410959	-78.31461916	-71.00047626	-70.45739202	-68.28145808	-7.314142899	73	0.095709571	73	1	0.98554617	2.27E-18	73	0.396647841	8.157578469	0.022453781	-0.736323044	-0.47951854	-0.790137837
557	1	FALSE	0	FALSE	40	100	0.842273789	-4.510849604	0.316659003	0.723076923	-71.53344142	-67.58210844	-67.45179564	-66.9466972	-3.951332978	47	0.026790914	70	24	0.947663015	8.03E-17	70	0.190153697	0.55032056	0.000799927	-0.889225393	-0.84410794	-0.89633081
479	1	FALSE	0	FALSE	40	100	0.859786581	-4.078317236	0.267170599	0.970149254	-76.2412415	-68.53150619	-68.67932378	-66.0014664	-7.709735311	67	0.044651524	72	6	0.99826684	8.50E-18	72	0.234757076	3.318806136	0.001192739	-0.832032615	-0.784507863	-0.827218016
353	1	FALSE	0	FALSE	47	100	0.808344287	-4.557844515	0.330838427	0.914285714	-75.36115748	-71.15674041	-72.01838837	-66.3805237	-4.204417073	69	0.122500485	71	3	0.991499319	9.41E-18	71	0.386520979	8.670033943	0.003625561	-0.767113182	-0.698699282	-0.803533295
628	1	FALSE	0	FALSE	47	100	0.812864958	-4.189085997	0.299627297	0.815384615	-76.48305218	-68.35592098	-67.8557877	-66.43635366	-8.127131204	53	0.085808581	72	20	0.966044993	5.49E-18	72	0.44177584	3.614656429	0.007814912	-0.764511745	-0.621821006	-0.801009513
120	1	FALSE	0	FALSE	40	100	0.867870882	-4.322945338	0.273627444	0.970149254	-78.61668451	-70.56202862	-71.9120785	-65.20753441	-8.05465589	67	0.035915356	72	6	0.997867647	2.74E-18	72	0.161733752	11.27162875	0.001764005	-0.834789361	-0.769171035	-0.85400893
194	1	FALSE	0	FALSE	47	100	0.808913756	-4.391064877	0.318146536	0.970149254	-75.50101708	-69.73678935	-70.88470106	-67.5485743	-5.764227728	67	0.054940788	73	7	0.998801819	8.80E-18	73	0.190934253	3.321285253	0.008953209	-0.819219569	-0.65191225	-0.857115123
646	1	FALSE	0	FALSE	47	100	0.829110962	-4.330740114	0.293093805	0.902777778	-80.75140692	-73.92782934	-72.84303935	-72.1540774	-6.823577581	72	0.051252184	78	7	0.984277686	7.04E-19	78	0.190443232	5.375458808	0.00787039	-0.801786061	-0.648417783	-0.833042128
342	1	FALSE	0	FALSE	47	100	0.823879705	-4.258542657	0.293513137	0.802816901	-79.33422484	-73.69564121	-74.46557594	-70.67776142	-5.638583624	63	0.104057465	78	16	0.965585609	1.39E-18	78	0.350762777	2.900012994	0.00045492	-0.811182295	-0.775577558	-0.815375655
334	1	FALSE	0	FALSE	40	100	0.852298337	-3.738570123	0.25247048	0.769230769	-74.16009082	-66.95613042	-67.26723104	-63.56969904	-7.203960407	50	0.040380509	69	20	0.96089049	2.29E-17	69	0.282450799	4.627284494	0.012867744	-0.756668608	-0.610366919	-0.746068725
510	1	FALSE	0	FALSE	47	100	0.800368435	-4.380812381	0.326150483	0.955223881	-73.44483181	-67.92652412	-68.63041476	-66.20770085	-5.518307683	66	0.056493885	71	6	0.997639529	2.37E-17	71	0.214919323	1.878086122	0.008379477	-0.821393904	-0.658901184	-0.856532712
385	1	FALSE	0	FALSE	40	100	0.853983111	-4.810417383	0.322676894	0.902777778	-74.61897696	-69.89118082	-69.85977073	-67.03075373	-4.727796142	72	0.085614444	72	1	0.985593884	1.84E-17	72	0.330640754	3.801518538	0.001251406	-0.823995341	-0.782760629	-0.844496214
729	1	FALSE	0	FALSE	47	100	0.797038415	-4.541962556	0.341668222	0.9	-72.66729987	-68.62799633	-69.62446588	-65.47030565	-4.039303537	68	0.047175306	70	3	0.990685476	3.44E-17	70	0.193438817	4.253971944	0.000552588	-0.873461464	-0.845272763	-0.886429819
834	1	FALSE	0	FALSE	40	100	0.848993154	-4.880962895	0.333933456	0.901408451	-73.27486187	-68.53712783	-68.35138342	-66.71463314	-4.737734045	70	0.040380509	71	2	0.988990449	3.50E-17	71	0.20829983	2.778067029	0.000202417	-0.885032033	-0.86856921	-0.890506698
905	1	FALSE	0	FALSE	47	100	0.81353926	-4.448157921	0.317452231	0.96969697	-76.65271268	-70.81267194	-72.82136804	-65.21822566	-5.840040741	65	0.076295865	71	7	0.999010885	5.06E-18	71	0.223265697	11.96276982	0.00420994	-0.810522229	-0.706853038	-0.838672103
593	1	FALSE	0	FALSE	40	100	0.868748073	-4.04586711	0.255108972	0.724637681	-78.88312542	-75.15152079	-76.11708059	-69.87124358	-3.731604627	54	0.026014366	76	23	0.95137609	2.41E-18	76	0.155413045	9.808808404	8.31E-05	-0.906270627	-0.89303048	-0.905649388
434	1	FALSE	0	FALSE	47	100	0.824142635	-4.105063224	0.282678438	0.776119403	-79.40444349	-70.98785888	-71.00398718	-67.40899412	-8.416584614	54	0.084837896	74	21	0.961652917	1.35E-18	74	0.445343268	8.00062738	0.018081269	-0.6507086	-0.448262473	-0.653271209
899	1	FALSE	0	FALSE	40	100	0.86364517	-4.616985629	0.29760095	0.970149254	-77.35744766	-71.75056818	-72.45318595	-67.47550558	-5.606879475	67	0.054358377	74	8	0.997185564	4.99E-18	74	0.227083913	6.413961777	0.01678467	-0.801125995	-0.578722578	-0.857697534
807	1	FALSE	0	FALSE	40	100	0.856776097	-4.354994473	0.28884835	0.955223881	-75.39150241	-70.89754127	-70.99661516	-69.1676408	-4.493961137	66	0.072607261	74	9	0.996940472	1.27E-17	74	0.224898665	2.732349584	0.001889691	-0.834672879	-0.762764512	-0.845078626
947	1	FALSE	0	FALSE	47	100	0.835377336	-4.467700697	0.295652314	0.878378378	-82.50725527	-74.69839042	-73.24916587	-70.02270439	-7.808864852	74	0.019413706	76	3	0.983013718	3.03E-19	76	0.10068719	14.13832887	0.027064338	-0.754766065	-0.4808775	-0.803533295
314	1	FALSE	0	FALSE	40	100	0.866681294	-4.428571857	0.281765445	0.902777778	-78.2581668	-72.23567708	-73.13685767	-66.81078022	-6.022489724	72	0.011648224	73	2	0.987045284	3.25E-18	73	0.07457312	11.8526971	0.003058836	-0.864686469	-0.779266162	-0.868957484
479	1	FALSE	0	FALSE	47	100	0.840067145	-3.913523816	0.254550274	0.890410959	-83.86564445	-75.91300389	-76.65917262	-70.47885219	-7.952640555	73	0.045039798	78	6	0.982972968	1.58E-19	78	0.17999965	14.12482325	0.042482605	-0.734808775	-0.394680645	-0.836536595
253	1	FALSE	0	FALSE	47	100	0.826625991	-4.577122176	0.312481072	0.855263158	-80.07288122	-75.31013582	-76.85923647	-71.25678335	-4.762745399	76	0.086002718	78	3	0.975993305	9.76E-19	78	0.316735291	8.556503243	0.000212529	-0.825859056	-0.805862939	-0.831294894
579	1	FALSE	0	FALSE	47	100	0.833132358	-3.895211741	0.259868642	0.779411765	-81.87064199	-76.0876153	-76.82857803	-69.20245901	-5.783026685	56	0.087555814	75	20	0.961515508	4.11E-19	75	0.420748607	18.27679125	0.012592836	-0.789011842	-0.589982528	-0.84216657
507	1	FALSE	0	FALSE	47	100	0.839448696	-4.19775389	0.273665818	0.928571429	-83.68424924	-74.44335843	-71.18287468	-70.18843788	-9.240890811	70	0.053581829	72	3	0.991572754	1.72E-19	72	0.287666217	25.98472734	0.060003005	-0.635876529	-0.377402446	-0.635604737
662	1	FALSE	0	FALSE	40	100	0.8712914	-4.263518105	0.265826567	0.914285714	-79.66583137	-73.27299215	-75.78346355	-65.52064253	-6.392839221	69	0.020966803	71	3	0.990553346	1.66E-18	71	0.10549792	22.04484647	0.002132417	-0.849155504	-0.798679868	-0.829547661
291	1	FALSE	0	FALSE	40	100	0.858350845	-3.950271297	0.260321297	0.838235294	-75.8337383	-72.94890333	-72.71581891	-70.24049435	-2.884834969	60	0.052417006	75	16	0.977829046	1.03E-17	75	0.239868081	3.84291887	0.000470994	-0.86961755	-0.834401087	-0.872063677
293	1	FALSE	0	FALSE	47	100	0.813172924	-4.208688526	0.300724619	0.955223881	-76.56046304	-72.21775859	-74.0123372	-66.80997456	-4.342704441	66	0.049116676	71	6	0.997639529	5.29E-18	71	0.213074671	14.9842174	0.019262131	-0.784818482	-0.581828771	-0.872646088
690	1	FALSE	0	FALSE	47	100	0.822908451	-4.103500137	0.283773184	0.787878788	-79.07574502	-72.61462651	-73.30681633	-66.4292913	-6.461118512	53	0.075907591	73	21	0.963013126	1.58E-18	73	0.414109381	12.75103652	0.02144356	-0.781362842	-0.520093186	-0.841972433
380	1	FALSE	0	FALSE	47	100	0.817362163	-3.965480087	0.279432959	0.815384615	-77.62634333	-72.78783889	-73.68311894	-66.72574262	-4.838504445	53	0.079013784	72	20	0.966044993	3.17E-18	72	0.401168889	13.80490572	0.007397436	-0.802717919	-0.650359154	-0.835177635
96	1	FALSE	0	FALSE	47	100	0.810690193	-4.298816481	0.309671861	0.928571429	-75.93999734	-70.42503179	-70.51394999	-68.37683461	-5.514965547	70	0.094156474	74	5	0.993714426	7.12E-18	74	0.342460218	3.324940012	0.001419289	-0.798058629	-0.757911085	-0.782372355
286	1	FALSE	0	FALSE	40	100	0.855690678	-4.144941086	0.276131121	0.803030303	-75.08950635	-70.57695585	-70.14928941	-68.53793688	-4.512550493	54	0.09842749	73	20	0.97472589	1.47E-17	73	0.470854006	4.387168518	0.003631554	-0.787148127	-0.702193749	-0.821588041
938	1	FALSE	0	FALSE	47	100	0.80330329	-4.073059124	0.300450708	1	-74.14092498	-69.76599497	-69.54903323	-67.14925254	-4.37493001	65	0.109687439	72	8	1	1.69E-17	72	0.341418569	3.35990523	0.002337269	-0.779188507	-0.712483013	-0.768976898
463	1	FALSE	0	FALSE	40	100	0.866449719	-4.669966294	0.297421712	1	-78.18874699	-73.94833435	-76.04186323	-66.561455	-4.24041264	65	0.065035915	72	8	1	3.36E-18	72	0.224874739	17.84913616	0.035048927	-0.766220151	-0.432731508	-0.852844108
774	1	FALSE	0	FALSE	47	100	0.820628214	-4.420349014	0.308073362	0.914285714	-78.47443453	-71.72016715	-71.71371736	-67.00591678	-6.754267377	69	0.033973986	71	3	0.991499319	2.11E-18	71	0.185158961	17.66779739	0.014055576	-0.755697923	-0.631916133	-0.701611338
171	1	FALSE	0	FALSE	40	100	0.867627118	-4.160863643	0.263648096	0.676056338	-78.54295654	-73.7715564	-73.31317607	-71.71748218	-4.771400144	54	0.073383809	78	25	0.930630918	2.84E-18	78	0.247925837	3.487452357	0.000595067	-0.84771889	-0.806057076	-0.856532712
792	1	FALSE	0	FALSE	40	100	0.865359977	-3.894185466	0.249180194	0.8	-77.86367998	-70.65389781	-71.83175076	-65.58204732	-7.209782161	52	0.029897107	72	21	0.970664285	3.92E-18	72	0.246538641	11.93519706	0.010319367	-0.817744127	-0.646282275	-0.830712483
890	1	FALSE	0	FALSE	40	100	0.858264856	-3.924723745	0.258729176	0.791044776	-75.80946337	-71.1874042	-70.81035396	-68.61802332	-4.622059166	55	0.027567463	74	20	0.966111244	1.04E-17	74	0.185532062	4.292538742	0.000913801	-0.885497962	-0.833624539	-0.892836342
305	1	FALSE	0	FALSE	47	100	0.82951278	-4.287579558	0.289761252	0.915492958	-80.86204988	-74.86146302	-75.86354238	-71.16042498	-6.000586856	71	0.087555814	78	8	0.98477662	6.68E-19	78	0.274041107	9.691239652	0.013902219	-0.788079984	-0.577557756	-0.837701417
648	1	FALSE	0	FALSE	47	100	0.809039949	-4.215969826	0.30533565	0.941176471	-75.53206611	-71.16139271	-71.91099276	-69.02658027	-4.370673405	67	0.076684139	75	9	0.993895414	8.67E-18	75	0.246507314	2.281610262	0.000490875	-0.840302854	-0.813822559	-0.841778295
519	1	FALSE	0	FALSE	47	100	0.813865804	-4.092070785	0.291724943	0.850746269	-76.73509468	-71.52852165	-72.83885848	-68.07191175	-5.206573034	59	0.040574646	74	16	0.980436024	4.86E-18	74	0.186300062	7.746708185	0.002014262	-0.843719666	-0.778683751	-0.844302077
952	1	FALSE	0	FALSE	40	100	0.85473417	-4.510972918	0.301678683	0.791044776	-74.82525372	-71.00616193	-70.67235804	-68.6864883	-3.819091783	55	0.064841778	74	20	0.96944107	1.67E-17	74	0.40077491	2.697828958	0.00019249	-0.858590565	-0.841778295	-0.860027179
187	1	FALSE	0	FALSE	40	100	0.879526322	-4.42342444	0.265575788	0.942028986	-82.3106172	-76.14221781	-75.96463535	-70.51597622	-6.168399399	69	0.033779849	74	6	0.995632349	4.70E-19	74	0.19057099	24.21897789	0.041538668	-0.764667055	-0.418171229	-0.830130072
920	1	FALSE	0	FALSE	47	100	0.807616728	-4.165093062	0.303039648	0.984848485	-75.18307517	-69.82856784	-69.85066762	-67.75267849	-5.35450733	66	0.046010483	73	8	0.999279895	1.03E-17	73	0.173101701	4.130892866	0.021120793	-0.789244807	-0.555037857	-0.866627839
859	1	FALSE	0	FALSE	47	100	0.803942307	-4.232854092	0.311606526	0.984615385	-74.29386426	-67.34830641	-67.97223398	-65.02310892	-6.945557848	64	0.065424189	71	8	0.999488284	1.57E-17	71	0.221945842	3.920230627	0.003987751	-0.812813046	-0.707629586	-0.833042128
128	1	FALSE	0	FALSE	47	100	0.875172943	-4.321367493	0.243288941	0.612903226	-95.51341197	-88.52741218	-87.88872173	-87.40942636	-6.985999783	85	0.019219569	100	16	0.907258427	5.85E-22	100	0.1394347	2.46815827	0.006327451	-0.860221316	-0.719860221	-0.888177053
915	1	FALSE	0	FALSE	47	100	0.803716754	-3.67813081	0.27096364	0.8	-74.23982476	-69.1908842	-69.84905399	-65.19679213	-5.048940561	52	0.045622209	71	20	0.964084505	1.61E-17	71	0.29007221	5.782889215	0.00020988	-0.856959814	-0.838477965	-0.865657154
282	1	FALSE	0	FALSE	47	100	0.811467826	-4.169394534	0.299587591	0.984848485	-76.13345815	-68.73458776	-68.67873496	-65.28524595	-7.398870383	66	0.056299748	72	7	0.999425531	6.49E-18	72	0.194873543	5.177619302	0.035338798	-0.729101145	-0.405746457	-0.797515046
179	1	FALSE	0	FALSE	47	100	0.829697701	-3.947251408	0.266586924	0.746478873	-80.91305685	-76.27904899	-77.48995938	-70.37581271	-4.634007861	59	0.0937682	78	20	0.948768768	6.52E-19	78	0.386165281	11.04315034	0.002153851	-0.80900796	-0.741603572	-0.835760047
945	1	FALSE	0	FALSE	47	100	0.808481419	-4.25686562	0.308854633	0.914285714	-75.39479863	-69.02217832	-70.49525484	-64.88434171	-6.372620317	69	0.06406523	71	3	0.991499319	9.26E-18	71	0.236619926	8.752419148	0.004322582	-0.814832071	-0.711512328	-0.815181518
672	1	FALSE	0	FALSE	47	100	0.803030782	-3.727138184	0.275170784	0.8	-74.07585506	-69.50542824	-69.42895008	-66.03742481	-4.570426825	52	0.040574646	71	20	0.964084505	1.75E-17	71	0.203467061	6.178090197	0.000597084	-0.864181712	-0.834401087	-0.860221316
867	1	FALSE	0	FALSE	47	100	0.804841472	-3.854377356	0.28293493	0.815384615	-74.50991283	-68.56171101	-69.34448416	-65.45994509	-5.948201819	53	0.059794215	72	20	0.966044993	1.42E-17	72	0.281047208	3.435322999	0.000692697	-0.853659484	-0.807610173	-0.86060959
125	1	FALSE	0	FALSE	47	100	0.813224749	-4.155807666	0.296895458	0.928571429	-76.57350254	-70.91384604	-72.06362039	-66.0439523	-5.6596565	70	0.033391574	72	3	0.991572754	5.25E-18	72	0.16750841	11.29030143	0.005184198	-0.807493691	-0.706658901	-0.825664919
517	1	FALSE	0	FALSE	47	100	0.836607224	-4.343644818	0.286156536	0.915492958	-82.8597082	-74.638595	-75.31773487	-69.31927502	-8.221113204	71	0.049116676	78	8	0.98477662	2.56E-19	78	0.159209092	12.01287902	0.061827709	-0.719588429	-0.284993205	-0.821782178
531	1	FALSE	0	FALSE	40	100	0.864553341	-5.035579234	0.323329914	0.890410959	-77.62475273	-71.54613436	-72.67465813	-65.71101776	-6.078618376	73	0.01980198	73	1	0.986915615	4.39E-18	73	0.115229877	11.61449181	0.014244489	-0.841545331	-0.6354106	-0.893612891
635	1	FALSE	0	FALSE	47	100	0.817334748	-4.391243337	0.30946336	0.915492958	-77.6192888	-72.10238148	-72.47349663	-70.96112074	-5.516907324	71	0.071442438	78	8	0.98477662	3.18E-18	78	0.288717356	0.847774152	0.004292924	-0.810405746	-0.698893419	-0.830130072
61	1	FALSE	0	FALSE	30	100	0.900985935	-4.622605001	0.289599101	0.777777778	-66.89616843	-62.9962849	-64.07713918	-60.09659066	-3.89988353	63	0.029120559	63	1	0.974530269	1.37E-15	63	0.167792466	6.002590059	0.000133439	-0.900990099	-0.884682586	-0.899242865
758	1	FALSE	0	FALSE	40	100	0.848730975	-3.919614282	0.268436465	0.8	-73.20547376	-69.35743541	-69.68696673	-67.09841404	-3.848038352	52	0.04290429	72	21	0.968743043	3.62E-17	72	0.299819314	3.354333389	0.001896622	-0.861424966	-0.798679868	-0.877111241
804	1	FALSE	0	FALSE	47	100	0.821347669	-3.665227483	0.254821171	0.753846154	-78.66332901	-70.77210635	-72.43990221	-64.28929087	-7.891222653	49	0.041545331	69	21	0.956435029	1.92E-18	69	0.297910348	22.95919606	0.010472046	-0.829508833	-0.665890118	-0.890506698
974	1	FALSE	0	FALSE	40	100	0.850376054	-3.806435459	0.25901309	0.784615385	-73.64286407	-67.22471006	-66.49362057	-65.6954108	-6.418154012	51	0.049310813	71	21	0.96907233	2.93E-17	71	0.29723425	2.469569486	0.003510666	-0.828848767	-0.727431567	-0.849932052
701	1	FALSE	0	FALSE	40	100	0.85357517	-3.764776511	0.252949531	0.8	-74.50738129	-68.79522142	-69.74601662	-65.02142663	-5.712159872	52	0.061735585	71	20	0.969815032	1.94E-17	71	0.29420735	6.779203034	0.002790557	-0.829275869	-0.753251796	-0.838283828
959	1	FALSE	0	FALSE	40	100	0.856007138	-4.231659173	0.281546849	0.942028986	-75.17731969	-70.10858122	-71.03823245	-66.07549517	-5.06873847	69	0.032615026	72	4	0.994508534	1.41E-17	72	0.1740295	8.205689533	0.000174358	-0.896097845	-0.874781596	-0.897495632
549	1	FALSE	0	FALSE	47	100	0.808200754	-4.187568091	0.30410212	0.791044776	-75.32597199	-71.10170637	-71.64797962	-68.58888535	-4.224265618	55	0.075519317	74	20	0.965353919	9.57E-18	74	0.36288538	5.350677634	0.003339678	-0.812269462	-0.736361871	-0.852455834
249	1	FALSE	0	FALSE	40	100	0.850134506	-4.180239918	0.284718975	0.984615385	-73.57834152	-67.92200507	-67.64304665	-65.89588534	-5.656336455	64	0.071248301	71	8	0.999573028	3.03E-17	71	0.275768706	4.158128798	0.000180241	-0.83991458	-0.822558726	-0.839448651
571	1	FALSE	0	FALSE	47	100	0.830351122	-4.872459457	0.32831187	0.915492958	-81.09373459	-74.25860527	-74.32277913	-69.82613725	-6.835129312	71	0.05086391	78	8	0.98477662	5.97E-19	78	0.184199687	9.626016065	0.006113633	-0.80885265	-0.68491555	-0.843137255
424	1	FALSE	0	FALSE	47	100	0.807973694	-3.906789547	0.28391969	0.803030303	-75.27036442	-69.72557217	-68.27854381	-68.26591057	-5.544792244	54	0.08056688	73	20	0.966425292	9.83E-18	73	0.409991712	4.464738327	0.00096282	-0.826363813	-0.799650553	-0.809163269
189	1	FALSE	0	FALSE	40	100	0.866861205	-4.239011729	0.269494773	0.779411765	-78.31218265	-72.44695203	-72.50310204	-67.66088446	-5.86523062	56	0.033779849	75	20	0.96249753	3.16E-18	75	0.180388776	9.029750929	0.000184896	-0.88072219	-0.865463017	-0.877111241
689	1	FALSE	0	FALSE	47	100	0.810909476	-4.398563038	0.316630873	0.970149254	-75.99447038	-71.18078496	-71.47677382	-66.06001743	-4.813685416	67	0.044651524	72	6	0.998066011	6.94E-18	72	0.186465027	10.62603396	0.000885621	-0.843331392	-0.817122889	-0.830518346
339	1	FALSE	0	FALSE	47	100	0.815504737	-3.58668142	0.254311449	0.8	-77.15076784	-71.63753603	-70.43362961	-66.69860912	-5.513231805	52	0.122888759	71	20	0.964084505	3.98E-18	71	0.489240587	14.28225942	0.008661946	-0.719899049	-0.592700447	-0.693651718
623	1	FALSE	0	FALSE	47	100	0.807336093	-4.526849965	0.329657409	0.815384615	-75.11456484	-70.62271689	-71.03454907	-66.13113927	-4.491847951	53	0.05746457	72	20	0.966044993	1.06E-17	72	0.34097778	8.630146517	0.011704166	-0.811958843	-0.625315473	-0.86526888
856	1	FALSE	0	FALSE	40	100	0.845673458	-4.73164923	0.327898708	0.888888889	-72.40503852	-67.57636556	-66.99809859	-66.00089769	-4.828672962	71	0.02640264	71	1	0.984619179	5.30E-17	71	0.130020458	2.600892492	0.004103347	-0.866899631	-0.758493496	-0.889730149
352	1	FALSE	0	FALSE	47	100	0.798927547	-3.988393791	0.29827329	0.8	-73.10681659	-68.75666118	-68.72186696	-66.96102851	-4.350155403	52	0.101533683	72	21	0.963029735	2.78E-17	72	0.396511305	2.72609981	0.000353626	-0.814948554	-0.794797127	-0.815569792
588	1	FALSE	0	FALSE	47	100	0.804947979	-4.460866553	0.327343932	0.915492958	-74.53556996	-70.41832183	-70.18180029	-67.51646734	-4.117248124	71	0.070860027	73	3	0.991112083	1.40E-17	73	0.339613574	5.033406753	0.001593921	-0.839099204	-0.774606872	-0.852649971
739	1	FALSE	0	FALSE	40	100	0.846504045	-3.548726695	0.245140295	0.769230769	-72.62090026	-67.15806409	-68.38016161	-63.63676474	-5.462836172	50	0.065424189	69	20	0.961812127	4.78E-17	69	0.343133177	7.022003794	0.001822246	-0.842671326	-0.769171035	-0.85730926
509	1	FALSE	0	FALSE	47	100	0.808566946	-3.672567503	0.266387599	0.787878788	-75.41579224	-68.51692505	-68.42444927	-66.77868962	-6.898867193	53	0.130654242	73	21	0.963013126	9.17E-18	73	0.429406371	3.364039119	0.011729885	-0.737565521	-0.545719278	-0.776548243
148	1	FALSE	0	FALSE	40	100	0.853700541	-4.233198191	0.284279397	0.910447761	-74.54164429	-69.178814	-70.07050662	-63.10057342	-5.36283029	63	0.020578528	68	6	0.99157165	1.91E-17	68	0.102410031	15.59015964	0.024908987	-0.789322462	-0.609978645	-0.880217434
826	1	FALSE	0	FALSE	40	100	0.870519601	-5.205713686	0.325687596	0.942028986	-79.42668829	-74.00259537	-76.21542175	-65.92408456	-5.424092927	69	0.025043681	72	4	0.994352046	1.86E-18	72	0.112218123	22.92454782	0.054512311	-0.77914968	-0.365171811	-0.862162687
162	1	FALSE	0	FALSE	47	100	0.831031066	-3.929783634	0.264153996	0.8	-81.28248666	-74.59426326	-77.6362993	-66.35451958	-6.6882234	52	0.044651524	71	20	0.964084505	5.46E-19	71	0.306444071	30.29320431	0.046495155	-0.761949136	-0.378373131	-0.839642788
323	1	FALSE	0	FALSE	47	100	0.87084821	-4.235520633	0.243152942	0.722222222	-93.91263204	-86.75849569	-87.15705519	-83.43287088	-7.154136345	90	0.069501068	97	8	0.930178893	1.26E-21	97	0.229640824	4.539916257	0.036871656	-0.681149291	-0.402834401	-0.785672685
156	1	FALSE	0	FALSE	47	100	0.806029986	-4.469946302	0.326879548	0.942028986	-74.79701747	-68.19704634	-68.20084379	-64.86173751	-6.59997113	69	0.060959037	72	4	0.994334694	1.23E-17	72	0.274105752	4.32097841	0.00112918	-0.827489808	-0.792079208	-0.827994564
67	1	FALSE	0	FALSE	40	100	0.849597402	-4.290172206	0.292822206	0.769230769	-73.43524143	-68.17675026	-67.24453079	-66.55667508	-5.258491173	50	0.037274316	72	23	0.95448703	3.24E-17	72	0.259717773	2.979387914	0.000698701	-0.863715783	-0.830518346	-0.864104057
255	1	FALSE	0	FALSE	47	100	0.817843993	-3.942511016	0.277365968	0.676056338	-77.75050133	-72.91726737	-73.12494372	-70.56856896	-4.833233968	54	0.102892642	78	25	0.933739712	2.98E-18	78	0.406799263	2.877667561	0.007400794	-0.7822947	-0.630557173	-0.816346341
274	1	FALSE	0	FALSE	40	100	0.853333634	-4.406937683	0.296381399	0.984848485	-74.44145342	-69.07219296	-68.59627166	-67.1149236	-5.369260458	66	0.039409823	72	7	0.999478291	2.00E-17	72	0.164787081	6.770648871	0.002902494	-0.812968356	-0.759658319	-0.787419918
928	1	FALSE	0	FALSE	40	100	0.861748221	-4.508823158	0.29296556	0.928571429	-76.80480856	-71.99148913	-72.45945058	-67.87040807	-4.813319433	70	0.050281499	75	6	0.992394317	6.49E-18	75	0.231945532	7.4784158	0.000120504	-0.871753058	-0.854979616	-0.875364007
526	1	FALSE	0	FALSE	47	100	0.808769475	-4.431996886	0.321262048	0.955882353	-75.46554281	-68.63455351	-69.23954569	-66.13804652	-6.830989306	68	0.051640458	73	6	0.99756567	8.95E-18	73	0.213708974	5.586122358	0.002868495	-0.814637934	-0.7291788	-0.83090662
866	1	FALSE	0	FALSE	47	100	0.81229439	-4.388057095	0.314447331	0.928571429	-76.33996867	-70.96437799	-69.3249896	-67.75752975	-5.375590684	70	0.080178606	72	3	0.991572754	5.88E-18	72	0.327328043	12.06242877	6.75E-05	-0.848340128	-0.838672103	-0.846631722
229	1	FALSE	0	FALSE	40	100	0.860124336	-4.590548127	0.300305447	0.855263158	-76.3377122	-73.47456823	-73.05296246	-71.76777502	-2.863143974	76	0.046398758	78	3	0.977842148	8.11E-18	78	0.18277916	2.396235074	0.001417672	-0.855639682	-0.812075325	-0.870316443
750	1	FALSE	0	FALSE	47	100	0.82267639	-4.208794523	0.291286416	0.955223881	-79.01419663	-73.21469147	-74.40240484	-67.28196237	-5.799505156	66	0.052805281	74	9	0.996737653	1.62E-18	74	0.231709708	16.14981744	0.005357983	-0.811182295	-0.706270627	-0.795961949
778	1	FALSE	0	FALSE	40	100	0.845796939	-4.638305459	0.321278002	0.815384615	-72.43705628	-68.31851355	-68.63442918	-65.64230409	-4.118542736	53	0.056105611	72	20	0.963778886	5.22E-17	72	0.341969003	2.423856129	0.000432785	-0.859056494	-0.826635605	-0.861580276
851	1	FALSE	0	FALSE	40	100	0.847173715	-4.603902304	0.317210163	0.984848485	-72.79579336	-68.99550773	-69.52360807	-66.97751357	-3.800285632	66	0.056105611	73	8	0.999253584	4.40E-17	73	0.195255037	2.289560557	0.000784079	-0.864997088	-0.815958066	-0.878081926
730	1	FALSE	0	FALSE	40	100	0.875854071	-4.551053347	0.277952442	0.878378378	-81.1095599	-75.8425255	-77.33172951	-69.45435125	-5.267034402	74	0.053193555	78	5	0.983101445	8.34E-19	78	0.177112557	13.4748655	0.06768409	-0.713065424	-0.259172976	-0.795379538
49	1	FALSE	0	FALSE	47	100	0.795664082	-3.900780746	0.294681427	0.815384615	-72.35011687	-68.54008413	-69.15867783	-66.55608019	-3.810032738	53	0.115123277	72	20	0.966044993	4.01E-17	72	0.486834664	2.8295306	0.00088224	-0.796233741	-0.751310425	-0.805474665
726	1	FALSE	0	FALSE	47	100	0.80734358	-4.151914546	0.302346325	0.808823529	-75.1163913	-71.03892321	-70.96573422	-68.18592901	-4.077468089	58	0.07862551	75	18	0.970767588	1.06E-17	75	0.337718476	3.65777846	0.000774185	-0.838206174	-0.791108523	-0.850320326
211	1	FALSE	0	FALSE	47	100	0.822742884	-3.913359972	0.270777961	0.803030303	-79.03182433	-71.08807048	-71.32728064	-65.2681374	-7.943753848	54	0.043874976	73	20	0.966425292	1.61E-18	73	0.268571249	14.63454133	0.010731049	-0.7975927	-0.621044457	-0.824888371
506	1	FALSE	0	FALSE	47	100	0.831673254	-4.671758123	0.313310024	0.890410959	-81.46145639	-74.4682273	-76.24530352	-69.14950157	-6.993229086	73	0.112017084	79	7	0.980440703	5.01E-19	79	0.281649894	10.42924805	0.02838435	-0.671636575	-0.425742574	-0.71927781
310	1	FALSE	0	FALSE	40	100	0.846511412	-3.875032374	0.267673375	0.753846154	-72.62281999	-67.14556186	-68.44802859	-62.77032937	-5.477258124	49	0.040186372	69	21	0.953965424	4.77E-17	69	0.215133464	8.914722042	0.006571688	-0.844962143	-0.707241312	-0.889147738
713	1	FALSE	0	FALSE	47	100	0.816043142	-4.03181184	0.285361534	0.791044776	-77.28812662	-70.86397591	-70.73143859	-67.67609628	-6.424150718	55	0.038050864	74	20	0.965353919	3.72E-18	74	0.26183768	10.20347922	0.021546398	-0.760551349	-0.543001359	-0.832459717
482	1	FALSE	0	FALSE	40	100	0.867106121	-4.171895432	0.264946374	0.969230769	-78.38583237	-70.83791802	-70.20605245	-66.09053331	-7.547914351	63	0.034556397	70	8	0.998260598	3.06E-18	70	0.159760756	21.9471339	0.071534494	-0.735973597	-0.266938459	-0.828188701
568	1	FALSE	0	FALSE	47	100	0.805215333	-4.473376953	0.327982449	0.970149254	-74.60003601	-68.38973358	-68.1033517	-66.40515376	-6.210302429	67	0.081731703	73	7	0.998801819	1.36E-17	73	0.304417092	4.002829499	0.010965774	-0.739623374	-0.613278975	-0.72257814
607	1	FALSE	0	FALSE	47	100	0.821608695	-4.170923824	0.289721236	0.984848485	-78.73205022	-72.45195766	-72.75158802	-66.0346372	-6.28009256	66	0.059405941	73	8	0.999279895	1.86E-18	73	0.245435175	16.487109	0.017004586	-0.784779654	-0.562220928	-0.847602407
758	1	FALSE	0	FALSE	47	100	0.821201923	-3.815227434	0.265381484	0.803030303	-78.62500181	-70.44228864	-68.91363149	-66.56903099	-8.182713166	54	0.079790332	73	20	0.966425292	1.96E-18	73	0.322824949	12.78272828	0.0116274	-0.746845273	-0.585905649	-0.745292176
192	1	FALSE	0	FALSE	47	100	0.800680885	-3.861249923	0.287188074	0.815384615	-73.51845048	-68.21386571	-68.57914469	-65.83171286	-5.304584769	53	0.072607261	72	20	0.966044993	2.28E-17	72	0.426908641	4.930565549	9.06E-05	-0.850242671	-0.843913803	-0.847214133
315	1	FALSE	0	FALSE	40	100	0.863292165	-4.572434174	0.295170851	0.96969697	-77.2540264	-71.9729051	-72.4713823	-66.51615391	-5.2811213	65	0.074742768	73	9	0.998941267	5.24E-18	73	0.289404716	14.39757073	0.023942451	-0.785206756	-0.508444962	-0.852455834
876	1	FALSE	0	FALSE	47	100	0.818961865	-4.383765086	0.307251641	0.915492958	-78.03982387	-74.24207676	-74.8833748	-70.54230536	-3.797747108	71	0.083478936	78	8	0.98477662	2.59E-18	78	0.223953823	7.792825628	0.001242643	-0.827489808	-0.787808193	-0.848184818
439	1	FALSE	0	FALSE	47	100	0.804949067	-3.96247325	0.290770205	0.861538462	-74.53583199	-68.62166488	-70.13005447	-64.54370743	-5.914167107	56	0.039409823	72	17	0.976420163	1.40E-17	72	0.200531789	7.922497825	0.000383902	-0.872646088	-0.847796544	-0.86721025
411	1	FALSE	0	FALSE	40	100	0.845087228	-4.091100294	0.284145755	0.784615385	-72.25338093	-67.30604868	-66.81888068	-65.0896507	-4.947332243	51	0.031450204	71	21	0.969714218	5.69E-17	71	0.17421466	3.985482057	0.001273394	-0.881032809	-0.820423219	-0.897301495
508	1	FALSE	0	FALSE	40	100	0.842191789	-4.500710633	0.316044756	0.984615385	-71.51265127	-67.30077195	-66.77484576	-65.23462974	-4.211879315	64	0.029120559	71	8	0.999445216	8.11E-17	71	0.158462949	2.837829745	0.000150493	-0.890894972	-0.877887789	-0.885459134
155	1	FALSE	0	FALSE	47	100	0.839890365	-4.034784548	0.262610161	0.688311688	-83.8137224	-76.36316944	-75.45834054	-74.44271696	-7.450552966	65	0.091438556	84	20	0.92694916	1.62E-19	84	0.34799553	5.725032232	0.000949907	-0.76893807	-0.7239371	-0.771500679
581	1	FALSE	0	FALSE	40	100	0.857274529	-3.644066666	0.24120444	0.784615385	-75.53094868	-69.0560521	-70.12450254	-63.15020239	-6.474896578	51	0.025237818	71	21	0.966088063	1.19E-17	71	0.158421339	11.2888602	0.030274207	-0.814793244	-0.503785673	-0.892059794
573	1	FALSE	0	FALSE	47	100	0.79528889	-3.987078317	0.301548212	0.953846154	-72.2638969	-66.42796334	-67.24196345	-61.86340782	-5.835933557	62	0.042710153	69	8	0.995864107	4.18E-17	69	0.175834718	7.175198219	0.000881596	-0.861230829	-0.811492914	-0.865074743
292	1	FALSE	0	FALSE	47	100	0.804045642	-4.612795637	0.339465051	0.928571429	-74.31864299	-66.68998611	-66.52758416	-64.38191394	-7.628656877	70	0.079790332	72	3	0.991572754	1.55E-17	72	0.358470513	4.296917553	0.003877597	-0.784702	-0.708211998	-0.809551543
224	1	FALSE	0	FALSE	40	100	0.845910205	-3.832359145	0.265337853	0.8	-72.46644812	-67.63681519	-67.22129659	-66.145767	-4.829632926	52	0.091438556	72	21	0.965498055	5.14E-17	72	0.396177589	2.503838892	0.002309462	-0.809357406	-0.727819841	-0.824111823
491	1	FALSE	0	FALSE	47	100	0.812398202	-4.468175872	0.320079621	0.941176471	-76.36596965	-70.98232338	-72.2680244	-66.24374725	-5.383646272	67	0.068918657	75	9	0.993895414	5.80E-18	75	0.220713458	7.276758789	0.000904284	-0.839099204	-0.790526111	-0.851485149
359	1	FALSE	0	FALSE	47	100	0.797662685	-3.913909369	0.293854849	0.753846154	-72.81208524	-67.87878318	-66.59456254	-66.03126527	-4.933302062	49	0.048922539	71	23	0.952466116	3.21E-17	71	0.300202696	6.09070134	0.000421995	-0.863482819	-0.846049311	-0.862162687
717	1	FALSE	0	FALSE	47	100	0.793079409	-4.438618446	0.337975387	1	-71.75933612	-67.49183114	-67.47730206	-65.87576812	-4.267504984	65	0.079596195	72	8	1	5.33E-17	72	0.310637515	1.789625945	0.001356069	-0.828266356	-0.76684139	-0.845272763
584	1	FALSE	0	FALSE	40	100	0.856069966	-4.528134097	0.30119556	0.866666667	-75.19477647	-70.42747703	-71.78266272	-66.69786905	-4.767299434	75	0.072995535	75	1	0.981202132	1.40E-17	75	0.300045736	5.173775449	0.000914736	-0.844884488	-0.794797127	-0.858862357
545	1	FALSE	0	FALSE	47	100	0.799659293	-3.82897251	0.28569859	0.784615385	-73.27817171	-67.85792612	-67.5781594	-64.26803839	-5.420245598	51	0.073383809	71	21	0.961233622	2.56E-17	71	0.358286497	6.201527471	0.003878124	-0.829935935	-0.719083673	-0.860415453
905	1	FALSE	0	FALSE	30	100	0.895326308	-4.556756414	0.294445482	0.753846154	-65.22859155	-60.33953717	-60.54746255	-54.1780132	-4.88905438	49	0.054746651	57	9	0.957264741	2.98E-15	57	0.240041673	16.10704217	0.008748632	-0.81980198	-0.672490778	-0.873810911
601	1	FALSE	0	FALSE	47	100	0.812332175	-3.799447213	0.272233923	0.787878788	-76.34943074	-70.2476917	-71.57204133	-64.67189098	-6.101739041	53	0.088914774	73	21	0.963013126	5.85E-18	73	0.460749387	10.40635426	0.03775102	-0.704601048	-0.359153562	-0.780819258
989	1	FALSE	0	FALSE	30	100	0.919556635	-4.715670662	0.263584777	0.803030303	-73.127424	-70.04379761	-71.65004713	-66.79510904	-3.08362639	54	0.009124442	73	20	0.964313862	7.38E-17	73	0.080436564	8.380353592	0.000204739	-0.923238206	-0.903513881	-0.932440303
153	1	FALSE	0	FALSE	47	100	0.823252585	-3.798066984	0.262341107	0.732394366	-79.16716692	-72.2199913	-72.04374389	-69.56882912	-6.947175616	58	0.082508251	78	21	0.945025942	1.51E-18	78	0.311834263	7.06087215	0.010052226	-0.7746457	-0.599301107	-0.808774995
57	1	FALSE	0	FALSE	40	100	0.85155963	-3.917903644	0.26535693	0.803030303	-73.96053575	-65.83450376	-66.1906347	-64.51090024	-8.126031991	54	0.03106193	73	20	0.963522413	2.52E-17	73	0.198470032	1.216569845	0.003364307	-0.81304601	-0.725684333	-0.837701417
279	1	FALSE	0	FALSE	40	100	0.851362168	-3.820897668	0.258988879	0.794117647	-73.90736124	-69.81979169	-69.49393472	-68.06872484	-4.087569556	57	0.053193555	75	19	0.968594603	2.59E-17	75	0.298590173	2.042533581	0.002914457	-0.841234712	-0.745292176	-0.866627839
702	1	FALSE	0	FALSE	40	100	0.845062773	-4.621596816	0.321021161	0.941176471	-72.24706695	-66.26536605	-66.88461575	-63.33047492	-5.981700901	67	0.041739468	71	5	0.995276543	5.71E-17	71	0.18150465	3.878409307	0.014942806	-0.805474665	-0.589400116	-0.845078626
907	1	FALSE	0	FALSE	40	100	0.854276486	-3.382628665	0.226635594	0.787878788	-74.69942528	-69.38731164	-70.53578576	-65.53053033	-5.312113636	53	0.034168123	73	21	0.962721616	1.77E-17	73	0.185201265	7.954580756	0.011581665	-0.846049311	-0.657153951	-0.902543195
992	1	FALSE	0	FALSE	40	100	0.840731133	-4.281899154	0.30233019	0.969230769	-71.14411823	-66.76516589	-67.55211397	-63.21430099	-4.378952341	63	0.034750534	70	8	0.998329587	9.67E-17	70	0.158355093	5.281870044	0.003891082	-0.848883712	-0.747815958	-0.879246748
102	1	FALSE	0	FALSE	40	100	0.848642558	-4.263738012	0.292104468	0.830769231	-73.18210053	-69.03354656	-69.36863186	-65.24476623	-4.148553973	54	0.058241118	72	19	0.981221232	3.66E-17	72	0.482344062	7.01345953	0.00130272	-0.835061153	-0.793632304	-0.838672103
779	1	FALSE	0	FALSE	47	100	0.857559193	-4.200957725	0.255227351	0.686046512	-89.30953937	-83.74005397	-84.44466139	-79.46080769	-5.5694854	80	0.047757717	93	14	0.922636057	1.15E-20	93	0.151182352	6.001276676	0.008604199	-0.838672103	-0.673461464	-0.877887789
979	1	FALSE	0	FALSE	47	100	0.786636262	-4.250294091	0.329978808	0.885714286	-70.31816102	-66.61741355	-68.12681257	-63.35537317	-3.700747477	67	0.084643758	69	3	0.988582011	1.07E-16	69	0.340381382	7.290422254	0.001636604	-0.825121336	-0.756552126	-0.836342458
530	1	FALSE	0	FALSE	40	100	0.847505636	-4.022697121	0.276809593	0.784615385	-72.8827632	-67.61899288	-67.85743497	-62.82855945	-5.263770317	51	0.058823529	70	20	0.960343973	4.22E-17	70	0.311983561	8.581801203	0.011789268	-0.805358183	-0.614055523	-0.862356824
634	1	FALSE	0	FALSE	40	100	0.856196702	-3.848773932	0.255875233	0.830769231	-75.2300137	-69.73858449	-68.594755	-65.74497204	-5.49142921	54	0.034168123	72	19	0.969819041	1.38E-17	72	0.214350884	11.19330334	0.001136914	-0.874781596	-0.816928752	-0.886623957
230	1	FALSE	0	FALSE	47	100	0.799423328	-3.778391089	0.282132069	0.805970149	-73.22284659	-68.41594285	-68.90807215	-66.42949566	-4.806903738	56	0.123277034	74	19	0.970728079	2.63E-17	74	0.423614193	1.439161432	0.002896445	-0.738769171	-0.669384586	-0.7291788
775	1	FALSE	0	FALSE	40	100	0.844159598	-4.469008407	0.311492161	0.969230769	-72.01457202	-65.71218904	-65.84047238	-63.10591167	-6.302382979	63	0.052805281	71	9	0.998687712	6.38E-17	71	0.189047809	2.745479669	0.003070652	-0.831683168	-0.766647253	-0.864492332
901	1	FALSE	0	FALSE	47	100	0.793141634	-4.239548048	0.322756113	1	-71.77347193	-68.37453086	-68.96127226	-65.8741542	-3.398941069	65	0.094350612	72	8	1	5.29E-17	72	0.35380826	4.655676462	0.002931194	-0.809862163	-0.714230247	-0.829547661
228	1	FALSE	0	FALSE	40	100	0.853698744	-3.740463069	0.251191696	0.803030303	-74.54115323	-70.17287167	-71.04871322	-65.40599521	-4.368281557	54	0.08386721	73	20	0.967272483	1.91E-17	73	0.393300433	8.675123326	0.000780083	-0.837817899	-0.789555426	-0.848961367
383	1	FALSE	0	FALSE	40	100	0.868488702	-4.152006106	0.262099161	0.774647887	-78.80415826	-72.7467289	-74.11214742	-68.2795262	-6.057429351	61	0.075131043	78	18	0.961057161	2.50E-18	78	0.357803629	8.301288437	0.007721254	-0.768588624	-0.645894001	-0.753251796
800	1	FALSE	0	FALSE	40	100	0.85179219	-3.944924287	0.26694119	0.846153846	-74.02325245	-69.74586816	-70.64056116	-64.66199669	-4.277384294	55	0.067559697	72	18	0.97630309	2.45E-17	72	0.325923933	9.730606157	0.001636702	-0.842050087	-0.773053776	-0.857503397
453	1	FALSE	0	FALSE	40	100	0.838609526	-4.239645726	0.301714945	0.955223881	-70.61479946	-65.92122353	-66.03624276	-64.42587044	-4.693575928	66	0.076878276	71	6	0.997839496	1.24E-16	71	0.31620663	1.323371631	0.00039124	-0.84201126	-0.816540478	-0.835954184
366	1	FALSE	0	FALSE	47	100	0.805013371	-3.580606345	0.262694626	0.791044776	-74.55132943	-69.49632911	-70.38617281	-65.70769225	-5.055000323	55	0.097650942	74	20	0.965353919	1.39E-17	74	0.373355809	5.251815338	0.003276673	-0.799961173	-0.701417201	-0.810328092
537	1	FALSE	0	FALSE	47	100	0.800404206	-4.109387784	0.305908737	1	-73.45325405	-68.25845781	-69.2450974	-64.56653823	-5.194796245	65	0.073383809	72	8	1	2.36E-17	72	0.354722314	7.186871306	0.009553051	-0.813084838	-0.638516793	-0.853232382
709	1	FALSE	0	FALSE	40	100	0.859805746	-3.930505759	0.257467001	0.846153846	-76.24670927	-69.84413965	-69.6341899	-66.09717743	-6.402569614	55	0.039409823	72	18	0.972183339	8.47E-18	72	0.239617554	15.36637867	0.002049946	-0.862046205	-0.799456416	-0.884100175
823	1	FALSE	0	FALSE	30	100	0.916131987	-4.656936029	0.266281141	0.970149254	-71.87669735	-67.43660864	-66.45005843	-65.75459475	-4.440088704	67	0.027179189	72	6	0.99855136	1.33E-16	72	0.13074466	3.706462885	0.005023586	-0.860298971	-0.738885653	-0.887012231
421	1	FALSE	0	FALSE	47	100	0.842151601	-4.585964792	0.29597117	0.844155844	-84.48223757	-77.19708499	-76.14069211	-73.47664031	-7.285152574	77	0.074160357	83	7	0.964136472	1.17E-19	83	0.234404418	13.19506563	0.015883649	-0.783110076	-0.561832654	-0.834789361
303	1	FALSE	0	FALSE	40	100	0.842033477	-3.768288403	0.26477086	0.818181818	-71.47254357	-67.95852598	-67.687368	-66.36992042	-3.514017597	55	0.042127742	73	19	0.968584978	8.27E-17	73	0.270333042	1.347696884	9.22E-05	-0.884566104	-0.874199185	-0.880799845
284	1	FALSE	0	FALSE	47	100	0.815900297	-4.048199923	0.286657754	0.890410959	-77.25164461	-72.87256677	-72.87378441	-69.25162265	-4.379077834	73	0.081537566	78	6	0.982972968	3.79E-18	78	0.239072754	5.908694391	0.006017978	-0.821510386	-0.683556591	-0.855950301
688	1	FALSE	0	FALSE	47	100	0.808955289	-4.061668435	0.294241185	0.791044776	-75.51123385	-69.69276655	-70.62442288	-65.23768666	-5.818467298	55	0.107746069	74	20	0.965353919	8.76E-18	74	0.39265257	8.280331438	0.000995191	-0.775927004	-0.731314308	-0.785672685
909	1	FALSE	0	FALSE	47	100	0.793310805	-4.513481266	0.343433447	0.942028986	-71.81192486	-67.334485	-66.54278753	-65.36640044	-4.477439866	69	0.124441856	72	4	0.994334694	5.19E-17	72	0.440329155	3.196371008	7.22E-05	-0.797942147	-0.786255096	-0.799650553
117	1	FALSE	0	FALSE	40	100	0.843212891	-3.991154925	0.279185812	0.8	-71.77231327	-67.34355236	-68.26821469	-62.39119488	-4.428760908	52	0.063094545	70	19	0.963214562	7.16E-17	70	0.313620002	7.868688877	0.000378091	-0.847291788	-0.817511163	-0.854591341
401	1	FALSE	0	FALSE	40	100	0.847036447	-3.933971612	0.271195423	0.815384615	-72.75988173	-67.31120605	-66.52234812	-65.20936655	-5.448675676	53	0.087944089	72	20	0.971783286	4.47E-17	72	0.357286671	4.675988635	0.001533581	-0.812502427	-0.760629004	-0.813628422
211	1	FALSE	0	FALSE	40	100	0.853489274	-4.061528821	0.272981627	0.984848485	-74.48392315	-68.29229457	-69.40346774	-63.30492124	-6.19162858	66	0.04426325	72	7	0.999513746	1.96E-17	72	0.205857696	9.109829439	0.006035367	-0.788934188	-0.67967385	-0.805086391
98	1	FALSE	0	FALSE	47	100	0.809201113	-4.625723132	0.334836706	0.942028986	-75.57174935	-69.47912623	-69.74292275	-66.7554933	-6.092623116	69	0.056493885	75	7	0.993848242	8.51E-18	75	0.220927393	6.832813907	0.003190568	-0.84096292	-0.741797709	-0.86526888
963	1	FALSE	0	FALSE	47	100	0.819084542	-4.219897796	0.295644054	0.955882353	-78.07168351	-73.99672868	-75.382521	-66.6458775	-4.074954832	68	0.048922539	75	8	0.994320724	2.56E-18	75	0.195283255	17.14203871	0.005333086	-0.853581829	-0.723354688	-0.884294312
189	1	FALSE	0	FALSE	30	100	0.927532872	-4.61474829	0.243766977	0.776119403	-76.26003444	-68.56954008	-68.84620948	-64.70616821	-7.690494365	54	0.022519899	74	21	0.977241586	1.70E-17	74	0.140511563	8.508665594	0.015946168	-0.825664919	-0.600854203	-0.88177053
481	1	FALSE	0	FALSE	30	100	0.90380287	-4.468943614	0.275530739	0.771428571	-67.76204034	-60.60690614	-61.08498983	-54.69257256	-7.155134203	59	0.046398758	61	3	0.973319125	9.10E-16	61	0.205824236	12.41556464	0.018851658	-0.78905067	-0.549796156	-0.844496214
932	1	FALSE	0	FALSE	40	100	0.856268827	-4.13950398	0.275123016	0.865671642	-75.25008092	-70.37591925	-69.48633864	-66.43071135	-4.874161672	60	0.040768783	74	15	0.982800726	1.36E-17	74	0.200768341	8.546678083	0.002197555	-0.853931275	-0.779460299	-0.863715783
600	1	FALSE	0	FALSE	47	100	0.793652718	-4.123612887	0.313440964	0.984615385	-71.88973828	-65.92361928	-65.72503508	-63.50311485	-5.966118994	64	0.061929722	71	8	0.999488284	5.00E-17	71	0.222154104	4.001394437	0.001588008	-0.83331392	-0.772859639	-0.849737915
74	1	FALSE	0	FALSE	47	100	0.79924211	-4.491292772	0.335553862	0.954545455	-73.1804021	-67.57521049	-66.61884727	-64.44719055	-5.605191608	64	0.066394875	70	7	0.997722185	2.69E-17	70	0.244456276	11.38190262	0.030847621	-0.767307319	-0.460687245	-0.8454669
269	1	FALSE	0	FALSE	47	100	0.815524381	-3.82319276	0.271063444	0.8	-77.15577227	-69.5007806	-71.56920531	-62.44288822	-7.654991667	52	0.085420307	71	20	0.964084505	3.97E-18	71	0.454139848	18.45662267	0.034106474	-0.705960008	-0.396816152	-0.78140167
167	1	FALSE	0	FALSE	47	100	0.781758216	-4.184245229	0.329566908	0.901408451	-69.25571908	-65.83143289	-65.86417896	-64.87367205	-3.424286188	70	0.060570763	71	2	0.988276982	1.78E-16	71	0.210052114	0.527421144	0.000936396	-0.84950495	-0.805280528	-0.846049311
527	1	FALSE	0	FALSE	47	100	0.86770301	-4.680894044	0.272465791	0.688172043	-92.78176786	-89.34233022	-89.81327087	-85.08408031	-3.43943764	92	0.016695787	100	9	0.923735962	2.17E-21	100	0.107910663	6.050888295	0.000126157	-0.91718113	-0.90157251	-0.920209668
798	1	FALSE	0	FALSE	47	100	0.828100309	-4.151206663	0.281944854	0.970149254	-80.47426346	-73.60263517	-74.0370254	-65.7760552	-6.871628282	67	0.043098427	74	8	0.99715445	8.05E-19	74	0.271898687	22.17714961	0.118551091	-0.718501262	-0.103475053	-0.868763347
218	1	FALSE	0	FALSE	47	100	0.815085866	-3.837055693	0.272442727	0.753846154	-77.04418186	-69.44971888	-69.98272356	-64.94406129	-7.594462989	49	0.149485537	72	24	0.951015589	4.19E-18	72	0.505927937	16.12720482	0.045538038	-0.6583576	-0.278392545	-0.743156669
820	1	FALSE	0	FALSE	47	100	0.822316517	-4.202453943	0.291206275	0.953846154	-78.91890799	-68.91155134	-69.78652724	-62.59183517	-10.00735666	62	0.096097845	70	9	0.99738043	1.70E-18	70	0.282921383	22.88195596	0.122103901	-0.460493108	-0.018248884	-0.440108717
361	1	FALSE	0	FALSE	47	100	0.823139497	-4.710857094	0.32551603	0.890410959	-79.1371047	-73.92330069	-74.43690353	-69.91387443	-5.213804014	73	0.081149291	79	7	0.980440703	1.53E-18	79	0.244946281	10.66338834	0.000193873	-0.842943118	-0.824888371	-0.845078626
225	1	FALSE	0	FALSE	40	100	0.853725979	-4.795321499	0.321995856	0.942028986	-74.54860013	-69.37720627	-69.39466274	-66.50252128	-5.171393855	69	0.049699088	75	7	0.99412178	1.90E-17	75	0.193392343	5.124945685	0.001232392	-0.84651524	-0.789749563	-0.866045428
740	1	FALSE	0	FALSE	47	100	0.818422796	-4.497604564	0.315803411	0.902777778	-77.90008204	-72.99805885	-71.79150849	-70.17969484	-4.90202319	72	0.087361677	78	7	0.984277686	2.78E-18	78	0.288074928	8.321478247	0.006207215	-0.791613279	-0.658707047	-0.802756746
547	1	FALSE	0	FALSE	40	100	0.857053801	-4.490850072	0.297521957	0.96969697	-75.46913555	-69.58915483	-70.2253222	-62.88709286	-5.879980717	65	0.042516016	71	7	0.998890479	1.23E-17	71	0.180379499	15.95838802	0.013626918	-0.835643564	-0.62745098	-0.887012231
571	1	FALSE	0	FALSE	40	100	0.844861322	-5.07453761	0.352754049	0.878378378	-72.19509216	-67.52789564	-67.51891469	-67.27644689	-4.667196525	74	0.046398758	75	2	0.981692499	5.85E-17	75	0.219752709	0.030062713	0.000116527	-0.873539119	-0.857697534	-0.878858474
244	1	FALSE	0	FALSE	40	100	0.873752786	-4.252262815	0.262207382	0.732394366	-80.43818892	-74.36129755	-75.4632639	-68.9895319	-6.076891376	58	0.060959037	78	21	0.964039725	1.15E-18	78	0.435008692	15.6886208	0.037880565	-0.691322073	-0.411958843	-0.772277228
505	1	FALSE	0	FALSE	30	100	0.936456837	-4.76524428	0.234583081	0.878787879	-80.20244347	-75.92476167	-77.95291529	-66.21544661	-4.2776818	59	0.016889924	73	15	0.984163202	2.70E-18	73	0.121680879	30.73026093	0.077008134	-0.782566492	-0.286740439	-0.899437003
204	1	FALSE	0	FALSE	47	100	0.799219708	-4.147723943	0.309906749	0.833333333	-73.17515788	-67.9449538	-68.99054611	-64.52218873	-5.23020408	56	0.100757135	73	18	0.974912678	2.69E-17	73	0.438066455	5.494835568	0.004761898	-0.768200349	-0.687051058	-0.79790332
193	1	FALSE	0	FALSE	47	100	0.810479479	-3.971119038	0.286262038	0.76056338	-75.88771224	-70.80215354	-70.65678969	-68.71049177	-5.085558702	60	0.105416424	78	19	0.954430358	7.31E-18	78	0.359160188	1.943986954	0.000363501	-0.806095904	-0.775577558	-0.80974568
516	1	FALSE	0	FALSE	47	100	0.802934062	-4.036145363	0.29807557	0.784615385	-74.05278188	-68.42090079	-69.56486213	-61.95621535	-5.631881097	51	0.056688022	70	20	0.962240391	1.77E-17	70	0.260876112	14.54860787	0.012509339	-0.80015531	-0.601630751	-0.837119006
206	1	FALSE	0	FALSE	40	100	0.851349211	-4.148899886	0.28123599	0.791044776	-73.90387458	-69.88304817	-70.74592635	-66.16102604	-4.020826402	55	0.113958455	74	20	0.974503093	2.59E-17	74	0.444963298	7.718538407	3.75E-05	-0.81980198	-0.811492914	-0.821782178
357	1	FALSE	0	FALSE	47	100	0.822383422	-4.381374132	0.303534918	0.984848485	-78.93660874	-70.7995957	-69.19831172	-66.87727573	-8.137013039	66	0.099592312	73	8	0.999279895	1.69E-18	73	0.379189821	19.17732418	0.066275279	-0.65101922	-0.205202873	-0.777518928
661	1	FALSE	0	FALSE	30	100	0.929501111	-4.37152321	0.227520195	0.779411765	-77.08611757	-71.51206595	-73.64982727	-66.19681429	-5.574051611	56	0.021549214	75	20	0.978158524	1.16E-17	75	0.192264571	14.23123515	0.046790329	-0.78004271	-0.411958843	-0.888953601
298	1	FALSE	0	FALSE	47	100	0.797560242	-4.612460899	0.346411736	0.955223881	-72.78829537	-67.74937479	-67.80623652	-63.13911784	-5.038920573	66	0.052222869	71	6	0.997639529	3.25E-17	71	0.220719155	9.33808028	0.00186802	-0.855445545	-0.781013395	-0.876722966
399	1	FALSE	0	FALSE	40	100	0.838066543	-4.369929859	0.311610232	0.970149254	-70.48044916	-68.32793162	-68.83890448	-65.78982087	-2.152517536	67	0.092409241	73	7	0.998849712	1.33E-16	73	0.270247576	2.093879912	2.43E-05	-0.845505727	-0.838477965	-0.845078626
740	1	FALSE	0	FALSE	40	100	0.837973061	-4.487682465	0.320117124	0.953846154	-70.45736436	-65.03833926	-66.83323194	-61.80222484	-5.419025101	62	0.065230052	69	8	0.996511301	1.34E-16	69	0.20650111	8.086756908	0.003091012	-0.803572122	-0.731314308	-0.798679868
345	1	FALSE	0	FALSE	40	100	0.852389499	-4.4185881	0.298284923	0.955882353	-74.18478668	-67.96009585	-68.17345667	-65.53497802	-6.224690829	68	0.02310231	75	8	0.994903154	2.27E-17	75	0.171188123	2.73517147	0.010737302	-0.821432732	-0.641817123	-0.877305378
582	1	FALSE	0	FALSE	40	100	0.844857632	-4.377200378	0.304283268	0.938461538	-72.19414081	-65.99048598	-66.23710921	-61.41799783	-6.20365483	61	0.066394875	69	9	0.995683809	5.86E-17	69	0.21403623	10.53185783	0.008114963	-0.797165599	-0.64531159	-0.821782178
80	1	FALSE	0	FALSE	40	100	0.838714667	-4.027031954	0.286472933	0.818181818	-70.6408669	-67.47649641	-67.72262495	-65.59539167	-3.164370486	55	0.065812464	73	19	0.971557681	1.23E-16	73	0.264683645	1.336346014	0.000139461	-0.856222093	-0.845078626	-0.8507086
278	1	FALSE	0	FALSE	47	100	0.805285841	-3.853431519	0.282465313	0.791044776	-74.61705223	-68.72890902	-69.88718768	-64.59341253	-5.888143212	55	0.100951272	74	20	0.965353919	1.35E-17	74	0.352313957	6.660251306	0.032919227	-0.707513104	-0.386721025	-0.779072025
670	1	FALSE	0	FALSE	40	100	0.846832761	-3.999894414	0.275956639	0.764705882	-72.70665313	-69.557495	-68.85917395	-67.49672865	-3.149158132	55	0.02310231	75	21	0.963087717	4.59E-17	75	0.143354092	3.027356349	0.000250396	-0.908017861	-0.887788779	-0.91477383
748	1	FALSE	0	FALSE	40	100	0.839223326	-4.607836235	0.327173397	0.969230769	-70.7672175	-65.21346092	-65.79976348	-61.91585215	-5.553756574	63	0.021937488	70	8	0.998113947	1.16E-16	70	0.120529428	5.593619568	0.004369222	-0.84201126	-0.729567074	-0.862550961
242	1	FALSE	0	FALSE	40	100	0.863144801	-4.225651183	0.272954757	0.970149254	-77.21093169	-72.17892983	-73.74584254	-65.26762194	-5.032001861	67	0.03766259	74	8	0.997120919	5.35E-18	74	0.16941417	17.56460688	0.000975894	-0.885692099	-0.831877305	-0.900601825
603	1	FALSE	0	FALSE	40	100	0.847420947	-4.153520027	0.285905409	0.984615385	-72.86055506	-66.78175908	-67.23976	-62.12384987	-6.078795978	64	0.050669773	71	8	0.999549563	4.26E-17	71	0.178433144	8.079475718	0.000818787	-0.8607649	-0.823529412	-0.876140555
175	1	FALSE	0	FALSE	47	100	0.790836504	-4.240437444	0.325090288	0.787878788	-71.2526234	-67.52303802	-67.89755994	-65.3135315	-3.729585385	53	0.125218404	73	21	0.963013126	6.80E-17	73	0.454181197	2.555168997	0.000565319	-0.784507863	-0.743933217	-0.794408853
819	1	FALSE	0	FALSE	40	100	0.855705533	-4.23805444	0.282317241	0.96969697	-75.09362397	-69.54099642	-70.49724315	-64.35553299	-5.552627554	65	0.070277616	73	9	0.998784882	1.47E-17	73	0.238317046	11.99883266	0.004534764	-0.820229082	-0.70277616	-0.846243448
160	1	FALSE	0	FALSE	40	100	0.863451071	-4.258977098	0.274750688	0.746478873	-77.30054878	-72.10922892	-72.77519439	-67.64983643	-5.191319861	59	0.048922539	78	20	0.949398925	5.13E-18	78	0.252360825	7.458660757	0.001525093	-0.863327509	-0.794408853	-0.875752281
303	1	FALSE	0	FALSE	47	100	0.811407586	-3.968980531	0.285243194	0.803030303	-76.11844286	-69.50028233	-70.79736308	-63.59365565	-6.618160534	54	0.0937682	73	20	0.966425292	6.54E-18	73	0.445402957	13.24247576	0.003878935	-0.778295477	-0.699281693	-0.773830324
86	1	FALSE	0	FALSE	47	100	0.820497819	-3.966811376	0.276586795	0.753623188	-78.44027999	-72.78190135	-72.50468116	-68.46019778	-5.658378642	56	0.059211804	76	21	0.954467947	2.14E-18	76	0.30685715	15.79119555	0.007983748	-0.812230635	-0.67307319	-0.849737915
199	1	FALSE	0	FALSE	40	100	0.845392002	-4.191949384	0.29081121	0.815384615	-72.33215399	-67.74549956	-68.66046989	-62.6779123	-4.586654434	53	0.028926422	71	19	0.97082573	5.48E-17	71	0.1658145	9.320258236	0.010142502	-0.852261697	-0.674626286	-0.901378373
119	1	FALSE	0	FALSE	40	100	0.861188827	-3.894498694	0.253642942	0.776119403	-76.6432872	-70.61316382	-70.88813341	-66.51694775	-6.030123381	54	0.045039798	74	21	0.963575982	7.01E-18	74	0.223494192	14.67693897	0.009205971	-0.803494467	-0.657930499	-0.798097457
852	1	FALSE	0	FALSE	47	100	0.789993875	-3.989447869	0.306627185	0.803030303	-71.06366116	-66.44774281	-66.82838911	-64.78099505	-4.615918346	54	0.067171423	73	20	0.966425292	7.45E-17	73	0.314229962	1.181151243	0.001277185	-0.839176859	-0.788778878	-0.857503397
850	1	FALSE	0	FALSE	40	100	0.811624571	-4.112379861	0.321392663	0.8	-64.43039153	-58.98985652	-58.49210765	-57.68599677	-5.44053501	61	0.079984469	63	3	0.970930458	2.38E-15	63	0.321508366	2.375794058	0.007907281	-0.809823335	-0.651523976	-0.847214133
375	1	FALSE	0	FALSE	47	100	0.82386229	-4.157036788	0.286534204	0.855263158	-79.32957756	-73.18936309	-73.02146456	-68.47329546	-6.140214476	76	0.100562997	78	3	0.975993305	1.40E-18	78	0.348896523	12.20024825	0.01621496	-0.746573481	-0.522616968	-0.796932634
90	1	FALSE	0	FALSE	40	100	0.833203854	-4.146298943	0.300944343	0.927536232	-69.2969734	-64.89859533	-65.34597307	-63.37247655	-4.398378073	68	0.026014366	71	4	0.994186482	2.33E-16	71	0.143837334	0.91905237	0.003194265	-0.833546884	-0.777713065	-0.803339157
396	1	FALSE	0	FALSE	47	100	0.795978897	-4.457484268	0.33641111	0.970149254	-72.42258451	-68.3216386	-69.01073247	-65.00157621	-4.10094591	67	0.09512716	72	6	0.998066011	3.87E-17	72	0.328233828	9.511985467	0.001030788	-0.819491361	-0.766453116	-0.832653854
474	1	FALSE	0	FALSE	40	100	0.837139325	-3.843573357	0.275012618	0.984615385	-70.25206549	-65.13506052	-65.11064483	-63.19268406	-5.117004972	64	0.050669773	71	8	0.999491985	1.48E-16	71	0.191121162	2.203545487	0.000596827	-0.860027179	-0.830324209	-0.857503397
215	1	FALSE	0	FALSE	40	100	0.836181414	-4.123570471	0.296082646	0.803030303	-70.01748363	-66.79576927	-66.66965094	-66.1435136	-3.221714353	54	0.103086779	73	20	0.96729947	1.66E-16	73	0.444509553	0.238349893	0.001148201	-0.795961949	-0.740632887	-0.816734615
443	1	FALSE	0	FALSE	47	100	0.822043929	-3.740788585	0.259457243	0.769230769	-78.84685956	-70.68594846	-70.18594816	-64.82537838	-8.160911099	50	0.095515434	70	21	0.959403114	1.76E-18	70	0.395170595	28.18365527	0.035040835	-0.641040575	-0.423801204	-0.603766259
404	1	FALSE	0	FALSE	40	100	0.853230102	-4.784309508	0.321893999	0.902777778	-74.41322725	-68.6851338	-68.22905946	-64.81582682	-5.728093448	72	0.05086391	74	3	0.987276546	2.03E-17	74	0.270681671	7.222781829	0.001602515	-0.851523976	-0.802368472	-0.872257814
622	1	FALSE	0	FALSE	47	100	0.807527711	-4.205706295	0.306082198	0.984848485	-75.1613329	-70.26991094	-70.89814019	-66.0172365	-4.891421963	66	0.063482819	73	8	0.999279895	1.04E-17	73	0.263743116	14.72766538	0.014451237	-0.793942924	-0.609784508	-0.874587459
558	1	FALSE	0	FALSE	40	100	0.838399473	-4.368411492	0.311119785	0.928571429	-70.56277256	-65.80704962	-66.30254237	-63.6305725	-4.755722939	70	0.049699088	72	3	0.993680941	1.28E-16	72	0.279101873	2.003842881	0.000816423	-0.85206756	-0.816540478	-0.843331392
425	1	FALSE	0	FALSE	40	100	0.834921103	-3.747314085	0.270303306	0.738461538	-69.71092794	-65.56582376	-64.588688	-63.81773289	-4.145104173	48	0.110269851	70	23	0.957478985	1.92E-16	70	0.475328778	4.122122716	0.000388131	-0.816579305	-0.782372355	-0.825082508
226	1	FALSE	0	FALSE	40	100	0.851662964	-3.672533316	0.248636488	0.784615385	-73.98839074	-68.51198355	-69.47094928	-62.26161183	-5.476407184	51	0.031644341	71	21	0.967851726	2.49E-17	71	0.201136838	13.11294798	0.027273845	-0.808774995	-0.515239759	-0.876917103
138	1	FALSE	0	FALSE	40	100	0.861949899	-4.36043829	0.283084245	0.811594203	-76.86320199	-70.2518121	-71.47460398	-64.920347	-6.611389889	60	0.105804698	76	17	0.972364784	6.32E-18	76	0.396812834	9.065034715	0.002233398	-0.760512522	-0.683362454	-0.765094156
896	1	FALSE	0	FALSE	47	100	0.807226706	-4.40871685	0.321167524	0.878378378	-75.08788764	-70.80253099	-70.07409534	-69.27685868	-4.28535665	74	0.102310231	78	5	0.981123303	1.07E-17	78	0.29935992	2.874268749	0.002992579	-0.799262279	-0.706658901	-0.826053194
879	1	FALSE	0	FALSE	47	100	0.83063234	-4.312118755	0.290265407	0.984615385	-81.17170865	-71.71560235	-72.39004951	-62.54304225	-9.456106295	64	0.069112794	71	8	0.999488284	5.75E-19	71	0.232539861	31.00561821	0.057889486	-0.623607067	-0.24771889	-0.671908367
101	1	FALSE	0	FALSE	47	100	0.794203409	-3.773080357	0.286314283	0.784615385	-72.01533761	-67.60049225	-69.73569677	-62.62775065	-4.414845355	51	0.107357795	71	21	0.961233622	4.71E-17	71	0.374691014	10.44491459	0.00594128	-0.7645894	-0.665695981	-0.817899437
609	1	FALSE	0	FALSE	47	100	0.800061015	-4.167050566	0.310534388	0.984848485	-73.37251038	-68.56357088	-69.65300661	-64.90748702	-4.808939492	66	0.070471753	73	8	0.999279895	2.45E-17	73	0.212576098	10.03806198	0.00016082	-0.862162687	-0.842554844	-0.869151621
695	1	FALSE	0	FALSE	40	100	0.840210815	-4.377190023	0.30965861	0.954545455	-71.01365471	-64.92952923	-66.3594501	-61.72886405	-6.084125479	64	0.091632693	70	7	0.997802918	1.03E-16	70	0.287725416	7.563601021	0.00441705	-0.756513298	-0.673655601	-0.741409435
123	1	FALSE	0	FALSE	40	100	0.849694162	-4.833572015	0.329786598	0.784615385	-73.46098331	-67.82524609	-69.22841572	-63.78698727	-5.635737218	51	0.015336828	72	22	0.947083423	3.20E-17	72	0.127408097	12.50707313	0.012545766	-0.851407494	-0.655989128	-0.907784896
677	1	FALSE	0	FALSE	47	100	0.816524611	-3.884072368	0.27446396	0.661971831	-77.41130055	-71.01425206	-70.61270123	-68.45385953	-6.39704849	53	0.079790332	78	26	0.930114879	3.51E-18	78	0.391956383	7.101936954	0.014225724	-0.74808775	-0.573480877	-0.777907202
481	1	FALSE	0	FALSE	40	100	0.846785548	-4.775336768	0.329515125	0.942028986	-72.69432523	-66.40346857	-67.58490586	-62.06885902	-6.290856666	69	0.046787032	72	4	0.994195	4.61E-17	72	0.264687413	7.161187182	0.005127491	-0.81456028	-0.720248495	-0.834983498
711	1	FALSE	0	FALSE	47	100	0.816000351	-4.172697827	0.295375183	0.815384615	-77.27719477	-71.06113354	-72.42165969	-62.8755602	-6.216061234	53	0.066006601	72	20	0.966044993	3.74E-18	72	0.344321235	21.47550767	0.004773989	-0.80539701	-0.688021743	-0.823723549
707	1	FALSE	0	FALSE	47	100	0.819594996	-3.908962456	0.273388274	0.776119403	-78.20448149	-71.48838509	-72.13862573	-65.49009387	-6.716096406	54	0.035332945	74	21	0.961652917	2.40E-18	74	0.196160017	19.58476339	0.009193553	-0.801630751	-0.645117453	-0.819258396
986	1	FALSE	0	FALSE	40	100	0.862414124	-4.726267742	0.306235489	0.984848485	-76.99793784	-71.78588181	-73.66562722	-64.50489187	-5.212056033	66	0.064453504	73	8	0.999345471	5.92E-18	73	0.190562297	20.67643385	0.071965745	-0.721296836	-0.243836148	-0.848378956
397	1	FALSE	0	FALSE	40	100	0.838523628	-4.740893541	0.337493369	0.955223881	-70.59351572	-65.50610048	-67.14662749	-62.40459989	-5.08741524	66	0.066783149	71	6	0.997517032	1.26E-16	71	0.295383027	5.630241626	0.014085471	-0.746651136	-0.60434867	-0.771306542
492	1	FALSE	0	FALSE	47	100	0.821112265	-4.23946217	0.294980645	0.915492958	-78.60143965	-72.81458312	-73.48214812	-67.58348617	-5.786856528	71	0.076878276	78	8	0.98477662	1.98E-18	78	0.295367681	12.08253788	0.005401718	-0.81650165	-0.685886236	-0.843331392
66	1	FALSE	0	FALSE	47	100	0.794241969	-4.190614769	0.317960714	0.723076923	-72.02414498	-66.20396248	-66.39773908	-62.87400396	-5.820182497	47	0.102504368	72	26	0.94557477	4.69E-17	72	0.552678204	4.879564259	0.005954339	-0.754338963	-0.64531159	-0.784119588
662	1	FALSE	0	FALSE	30	100	0.904390292	-4.156522319	0.255401916	0.969230769	-67.94579513	-64.29636112	-63.89418991	-63.19233247	-3.649434008	63	0.016695787	70	8	0.998079923	8.35E-16	70	0.106263463	1.227323353	0.000234325	-0.911357018	-0.884876723	-0.914967967
364	1	FALSE	0	FALSE	47	100	0.811539927	-4.153002781	0.298339458	0.791044776	-76.15143594	-68.36436136	-68.43014074	-64.69218139	-7.787074582	55	0.086390992	74	20	0.965353919	6.44E-18	74	0.337060896	10.6652714	0.072651873	-0.700213551	-0.219763153	-0.81110464
663	1	FALSE	0	FALSE	40	100	0.844991018	-5.048596052	0.350777082	0.901408451	-72.22854623	-66.43229662	-66.67078344	-62.29626328	-5.796249614	70	0.041351194	71	2	0.985659495	5.76E-17	71	0.189691887	9.365733823	0.003036796	-0.838128519	-0.790331974	-0.812657736
434	1	FALSE	0	FALSE	40	100	0.848743614	-4.389165578	0.300579091	0.942028986	-73.20881603	-67.58278942	-68.46115835	-63.8640624	-5.626026613	69	0.041157057	74	6	0.994551405	3.61E-17	74	0.295487606	4.933610189	0.005523729	-0.840225199	-0.710347505	-0.866045428
219	1	FALSE	0	FALSE	47	100	0.787631107	-4.412638599	0.341567173	1	-70.53781907	-66.76067189	-67.64723235	-63.71456751	-3.777147183	65	0.120170841	72	8	1	9.59E-17	72	0.367145901	4.652249492	0.000115197	-0.805862939	-0.794408853	-0.802756746
498	1	FALSE	0	FALSE	47	100	0.810626704	-4.426148922	0.318910399	0.844155844	-75.92423744	-71.73370625	-71.91500392	-67.70378806	-4.190531198	77	0.099204038	78	2	0.973105474	7.18E-18	78	0.341900563	6.09764544	0.001342817	-0.807843137	-0.766064842	-0.832265579
103	1	FALSE	0	FALSE	30	100	0.915027816	-4.447512846	0.256129404	0.863636364	-71.48430708	-66.83222457	-67.90133106	-63.40287708	-4.652082515	58	0.020966803	73	16	0.982638946	1.59E-16	73	0.120160921	4.289705043	0.003696734	-0.853387692	-0.764900019	-0.881576393
918	1	FALSE	0	FALSE	47	100	0.796275678	-4.303445663	0.324488853	0.955223881	-72.49100323	-65.06053077	-65.12216292	-62.37727144	-7.430472465	66	0.060959037	71	6	0.997639529	3.75E-17	71	0.271593076	7.866174598	0.01044962	-0.789128325	-0.623956513	-0.836148321
816	1	FALSE	0	FALSE	40	100	0.856271343	-4.698421572	0.312267052	0.861111111	-75.25078095	-68.35952151	-69.3461542	-62.62523485	-6.891259439	69	0.04756358	69	1	0.982310617	1.36E-17	69	0.234941065	24.23557747	0.029057705	-0.770025238	-0.475053388	-0.851096874
139	1	FALSE	0	FALSE	47	100	0.833201757	-4.681900354	0.312274525	0.878378378	-81.89019289	-73.79558756	-75.95284947	-68.25882365	-8.094605332	74	0.063482819	79	6	0.979054346	4.07E-19	79	0.260322808	19.4073391	0.05818013	-0.650087362	-0.369636964	-0.713453698
749	1	FALSE	0	FALSE	47	100	0.808543948	-3.831478151	0.277934738	0.757575758	-75.41014628	-69.73689572	-71.17612596	-63.84854865	-5.673250561	51	0.08522617	73	23	0.95377745	9.19E-18	73	0.429893032	15.17877127	0.00563083	-0.774762182	-0.649194331	-0.79130266
674	1	FALSE	0	FALSE	40	100	0.833703744	-3.875650367	0.280794213	0.8	-69.41703402	-64.992374	-64.77976083	-61.88020113	-4.42466002	52	0.057270433	70	19	0.975723149	2.20E-16	70	0.267620669	4.300834133	0.001444653	-0.855523199	-0.792273345	-0.875364007
797	1	FALSE	0	FALSE	47	100	0.791574109	-3.487956321	0.266805528	0.8	-71.41865959	-65.72792666	-65.35676776	-63.05660656	-5.690732926	52	0.134342846	71	20	0.964084505	6.28E-17	71	0.468751447	6.061979534	0.009635364	-0.728751699	-0.55814405	-0.771500679
419	1	FALSE	0	FALSE	40	100	0.858816644	-4.016624681	0.264186718	0.732394366	-75.96549097	-70.15495055	-69.44951804	-68.32278769	-5.810540425	58	0.037856727	78	21	0.957228461	9.69E-18	78	0.260903918	4.56363722	0.024164192	-0.807377208	-0.534653465	-0.884294312
575	1	FALSE	0	FALSE	47	100	0.8134909	-4.306199833	0.307370077	0.815384615	-76.64052438	-70.95761143	-72.23113012	-63.03203696	-5.682912958	53	0.120559115	72	20	0.966044993	5.09E-18	72	0.49524287	20.68781861	0.06695702	-0.671636575	-0.209279752	-0.779848573
735	1	FALSE	0	FALSE	47	100	0.802645094	-4.409294954	0.325930558	0.915492958	-73.98391386	-70.28628996	-70.66389799	-68.04858533	-3.697623897	71	0.071636575	78	8	0.98477662	1.83E-17	78	0.270197159	2.09340058	0.000528715	-0.843409047	-0.808386721	-0.847990681
510	1	FALSE	0	FALSE	40	100	0.835896502	-4.525141144	0.325254263	0.955223881	-69.94797626	-65.86004999	-65.81500543	-63.33579863	-4.087926273	66	0.044845661	71	6	0.99774429	1.71E-16	71	0.167267786	5.740636087	0.000727288	-0.873422636	-0.831489031	-0.874781596
774	1	FALSE	0	FALSE	40	100	0.839419121	-4.511274625	0.320084729	0.914285714	-70.81595935	-66.38447008	-67.64486044	-62.90214921	-4.431489269	69	0.037856727	71	3	0.991978127	1.13E-16	71	0.210397815	8.960812563	0.0009951	-0.884371967	-0.828382838	-0.895748398
649	1	FALSE	0	FALSE	40	100	0.843981768	-3.839972344	0.267828903	0.8	-71.96895389	-66.57472624	-68.30596924	-61.91980931	-5.394227651	52	0.082508251	71	20	0.969817983	6.52E-17	71	0.334262212	9.947394412	0.012612551	-0.770607649	-0.575228111	-0.814987381
110	1	FALSE	0	FALSE	40	100	0.844657881	-4.620223341	0.321421826	0.984848485	-72.1426727	-65.66334825	-66.39574079	-62.44196361	-6.479324455	66	0.07726655	73	8	0.999231717	6.00E-17	73	0.337123943	3.697668006	0.001055305	-0.818520676	-0.764900019	-0.829353524
484	1	FALSE	0	FALSE	47	100	0.874777083	-4.294314621	0.242203722	0.706521739	-95.36459792	-89.98949554	-91.38431726	-82.70690715	-5.375102379	92	0.065618327	99	8	0.926012013	6.29E-22	99	0.208837644	16.82385275	0.097167834	-0.713958455	-0.156474471	-0.850514463
532	1	FALSE	0	FALSE	40	100	0.832164404	-4.932996617	0.35938214	0.915492958	-69.04847253	-65.32037593	-65.21958219	-63.94244689	-3.7280966	71	0.088720637	72	2	0.991945387	2.63E-16	72	0.278162375	1.351913355	0.00121986	-0.826363813	-0.786060959	-0.849543778
966	1	FALSE	0	FALSE	47	100	0.810749262	-3.972938122	0.286141635	0.676056338	-75.95466455	-71.77541452	-73.09537166	-67.27566818	-4.17925003	54	0.131236653	78	25	0.933739712	7.07E-18	78	0.410170977	7.374269325	0.005273661	-0.756552126	-0.633275092	-0.798291594
265	1	FALSE	0	FALSE	47	100	0.811441258	-4.253730865	0.305674032	0.901408451	-76.12683524	-69.87488024	-69.22658242	-68.32121836	-6.251955004	70	0.10832848	78	9	0.984252225	6.51E-18	78	0.30654828	5.22635838	0.001624303	-0.776858862	-0.723160551	-0.785478548
301	1	FALSE	0	FALSE	40	100	0.834489638	-4.573908505	0.330443943	0.914285714	-69.60651663	-66.14317285	-66.63274794	-63.20978436	-3.463343788	69	0.041157057	71	3	0.991411498	2.01E-16	71	0.217385107	6.265667256	0.000202157	-0.888837119	-0.868180936	-0.895165987
590	1	FALSE	0	FALSE	40	100	0.86252351	-4.423618834	0.286493417	0.887323944	-77.02975205	-72.21319955	-73.41761821	-66.8439061	-4.816552497	69	0.065035915	78	10	0.982796805	5.83E-18	78	0.27770386	10.16982434	0.001023959	-0.839448651	-0.79654436	-0.836536595
438	1	FALSE	0	FALSE	40	100	0.848407293	-3.976215905	0.272656036	0.692307692	-73.11997427	-65.99987417	-66.72819793	-61.31546082	-7.120100106	45	0.042127742	70	26	0.955963789	3.77E-17	70	0.435685311	13.30943981	0.046598706	-0.720015531	-0.433896331	-0.86060959
833	1	FALSE	0	FALSE	47	100	0.800018545	-4.279342958	0.318944907	0.970149254	-73.36252794	-67.82752731	-68.31530153	-63.37687826	-5.535000636	67	0.088138226	72	6	0.998066011	2.46E-17	72	0.378244513	11.90037012	0.003169349	-0.811725878	-0.72257814	-0.842554844
727	1	FALSE	0	FALSE	47	100	0.804872346	-4.16512355	0.305715557	0.776119403	-74.5173488	-70.01392537	-71.67481048	-64.41168668	-4.50342343	54	0.100951272	74	21	0.961652917	1.41E-17	74	0.380547937	12.6594119	0.014313095	-0.769171035	-0.560473694	-0.83090662
69	1	FALSE	0	FALSE	47	100	0.788543764	-4.24646386	0.327807227	0.96969697	-70.74023721	-66.89400283	-66.65961341	-62.67120995	-3.84623438	65	0.077460687	71	7	0.999010885	8.70E-17	71	0.36478634	7.680792954	0.000143	-0.852882935	-0.839642788	-0.850514463
258	1	FALSE	0	FALSE	40	100	0.855278089	-4.308696955	0.287519711	0.787878788	-74.97530699	-67.77216675	-68.62125607	-62.75443069	-7.203140246	53	0.041545331	73	21	0.966659075	1.55E-17	73	0.296669497	12.53705358	0.005572906	-0.834478742	-0.715395069	-0.874199185
328	1	FALSE	0	FALSE	40	100	0.839128663	-4.018916304	0.285458002	0.815384615	-70.74367295	-65.21030817	-64.75967769	-63.21282533	-5.533364781	53	0.053581829	72	20	0.9694719	1.17E-16	72	0.2525467	3.501947183	0.001997026	-0.855717336	-0.776548243	-0.873810911
449	1	FALSE	0	FALSE	40	100	0.839161601	-4.459893673	0.316741359	0.969230769	-70.75186364	-63.5934121	-63.47501554	-60.13010251	-7.158451538	63	0.08522617	70	8	0.997951916	1.17E-16	70	0.307130976	5.259364253	0.000275044	-0.829392351	-0.810133955	-0.824111823
188	1	FALSE	0	FALSE	40	100	0.852102849	-4.187335696	0.282995726	0.705882353	-74.10718461	-68.64718101	-68.92997413	-64.5265919	-5.460003602	51	0.019607843	75	25	0.953395035	2.35E-17	75	0.174041241	6.945358273	0.010651148	-0.804426325	-0.653659484	-0.865074743
709	1	FALSE	0	FALSE	30	100	0.862469842	-4.447925411	0.335664562	0.680555556	-57.03872908	-52.96993847	-52.98286693	-51.62652136	-4.068790606	56	0.066977286	56	1	0.96031093	1.39E-13	56	0.346621091	1.233076934	7.73E-05	-0.851096874	-0.844302077	-0.849737915
453	1	FALSE	0	FALSE	47	100	0.792085829	-3.622188873	0.276643684	0.787878788	-71.53419408	-67.01144074	-66.67232354	-64.82935596	-4.522753342	53	0.093185789	73	21	0.963013126	5.94E-17	73	0.363827428	4.840094282	0.013646524	-0.767229664	-0.561832654	-0.801591924
580	1	FALSE	0	FALSE	30	100	0.909949896	-4.769308049	0.283536993	0.913043478	-69.74303893	-63.37848628	-64.55910455	-60.46436986	-6.364552654	67	0.031450204	70	4	0.994334433	3.60E-16	70	0.172904568	5.278467165	0.00636433	-0.846437585	-0.716559891	-0.893418754
955	1	FALSE	0	FALSE	40	100	0.838031292	-4.451256574	0.317450687	0.955223881	-70.47174253	-63.86552203	-63.63237574	-61.96215806	-6.606220494	66	0.10696952	71	6	0.997655272	1.33E-16	71	0.369781889	3.268604642	0.017182894	-0.725024267	-0.49602019	-0.774995147
374	1	FALSE	0	FALSE	47	100	0.815490542	-4.153288424	0.294500263	0.788732394	-77.14715179	-70.84362083	-72.41925705	-66.65079427	-6.303530958	62	0.079207921	78	17	0.961554409	3.99E-18	78	0.329601239	9.508095001	0.003557736	-0.795923122	-0.723354688	-0.819452533
289	1	FALSE	0	FALSE	47	100	0.800072755	-3.950335918	0.294373709	0.787878788	-73.37527018	-68.25851061	-69.55662289	-63.1147845	-5.116759573	53	0.077654824	73	21	0.963013126	2.45E-17	73	0.342277986	10.3838057	0.005224168	-0.798213939	-0.677732479	-0.823723549
525	1	FALSE	0	FALSE	47	100	0.791413237	-4.005541499	0.306546736	0.815384615	-71.38239688	-66.19204839	-66.84033459	-62.62911122	-5.190348496	53	0.118035333	72	20	0.966044993	6.39E-17	72	0.515370323	6.076427723	0.000770838	-0.796738497	-0.748398369	-0.809357406
339	1	FALSE	0	FALSE	40	100	0.837471853	-3.685599931	0.263387751	0.8	-70.33382097	-65.18032183	-65.98186509	-62.23047559	-5.153499139	52	0.110269851	71	20	0.967720724	1.42E-16	71	0.435909931	5.584565068	0.001399204	-0.797010289	-0.730343623	-0.812657736
269	1	FALSE	0	FALSE	40	100	0.838143037	-3.749844273	0.26731791	0.787878788	-70.49934869	-65.80485211	-65.35940567	-64.42214746	-4.694496581	53	0.060376626	73	21	0.963489102	1.32E-16	73	0.359188263	1.872763089	0.000875237	-0.841195884	-0.797126772	-0.843137255
197	1	FALSE	0	FALSE	47	100	0.788584969	-3.932048393	0.303498312	0.815384615	-70.74939676	-65.64418526	-67.16427577	-62.46824785	-5.105211503	53	0.102116094	72	20	0.966044993	8.66E-17	72	0.448968866	5.132153504	0.004489809	-0.780081538	-0.672102504	-0.801786061
915	1	FALSE	0	FALSE	40	100	0.831958476	-3.947994199	0.287834062	0.8	-68.99942431	-63.88804027	-63.53124111	-62.63456769	-5.111384045	52	0.040574646	71	20	0.962753718	2.69E-16	71	0.295328253	1.704688084	0.002916213	-0.864414677	-0.769947583	-0.889924287
251	1	FALSE	0	FALSE	47	100	0.823397686	-3.751389002	0.258987747	0.764705882	-79.20576738	-73.81604539	-75.06814975	-65.51395486	-5.389721983	55	0.056105611	75	21	0.957551468	1.48E-18	75	0.339540097	24.23864037	0.010068586	-0.827722772	-0.649776742	-0.873034362
381	1	FALSE	0	FALSE	40	100	0.825376185	-4.491192605	0.335116376	0.954545455	-67.46250763	-63.42012398	-62.90280535	-62.31297719	-4.042383642	64	0.048728402	70	7	0.997647036	5.60E-16	70	0.209434874	1.334680826	2.41E-05	-0.883789555	-0.877305378	-0.883517764
461	1	FALSE	0	FALSE	47	100	0.808604295	-4.48809097	0.325501854	0.890410959	-75.42496307	-68.34218638	-68.18246131	-66.68413867	-7.082776693	73	0.10172782	78	6	0.982972968	9.13E-18	78	0.289752479	2.573332961	0.001792114	-0.792739274	-0.718501262	-0.812269462
245	1	FALSE	0	FALSE	40	100	0.829434582	-3.829820281	0.28173514	0.8	-68.40311261	-63.95486073	-64.74155115	-60.84102782	-4.448251879	52	0.124441856	69	18	0.966789506	3.58E-16	69	0.487443584	5.444550896	0.004073004	-0.774063289	-0.66181324	-0.796738497
408	1	FALSE	0	FALSE	47	100	0.804288325	-3.856121494	0.283561286	0.746478873	-74.37688688	-69.97253613	-69.74124682	-68.27453498	-4.40435075	59	0.104445739	78	20	0.948768768	1.51E-17	78	0.397236812	3.274030858	0.000218948	-0.819918462	-0.796350223	-0.822558726
504	1	FALSE	0	FALSE	47	100	0.795016733	-4.367756505	0.330615517	0.902777778	-72.2014534	-68.28341411	-68.73073937	-62.79138668	-3.918039285	72	0.06736556	72	1	0.985769158	4.31E-17	72	0.321303306	10.86158545	0.002257602	-0.837119006	-0.761017278	-0.860803727
182	1	FALSE	0	FALSE	47	100	0.786742344	-3.977312881	0.308687862	0.815384615	-70.34153471	-65.84158457	-66.50597232	-62.56959525	-4.499950134	53	0.082702388	72	20	0.966044993	1.05E-16	72	0.407648134	4.123899998	0.01299692	-0.79339934	-0.590759076	-0.832847991
201	1	FALSE	0	FALSE	40	100	0.85379036	-4.456550145	0.299170922	0.96969697	-74.56620954	-66.96012957	-67.18464751	-60.648157	-7.606079979	65	0.070083479	71	7	0.998857776	1.89E-17	71	0.266227088	14.34294473	0.029177877	-0.685420307	-0.462628616	-0.699087556
535	1	FALSE	0	FALSE	47	100	0.813613919	-4.033668502	0.287800471	0.901408451	-76.67153531	-71.30404526	-72.40513505	-66.2481861	-5.367490049	70	0.083673073	78	9	0.984252225	5.01E-18	78	0.281270197	8.083000886	0.064764082	-0.72587847	-0.272374296	-0.845661037
843	1	FALSE	0	FALSE	40	100	0.833651718	-4.336964669	0.314275786	0.902777778	-69.4045219	-64.9771267	-65.01663596	-64.25618424	-4.427395197	72	0.049699088	73	2	0.986934797	2.22E-16	73	0.247599011	0.545276904	9.29E-05	-0.875441662	-0.86390992	-0.872451951
722	1	FALSE	0	FALSE	47	100	0.78829198	-3.87134459	0.299075388	0.769230769	-70.68430693	-66.8887954	-68.3973303	-62.56313999	-3.795511537	50	0.071636575	72	23	0.954400024	8.94E-17	72	0.319284861	7.575317829	0.000182725	-0.854552514	-0.836342458	-0.855756164
198	1	FALSE	0	FALSE	40	100	0.854193079	-3.936471427	0.26383132	0.735294118	-74.6765374	-69.22819291	-69.32538914	-65.34885216	-5.448344495	53	0.044845661	75	23	0.942477949	1.79E-17	75	0.218114851	10.06204502	0.01584743	-0.755348476	-0.582605319	-0.761793826
772	1	FALSE	0	FALSE	47	100	0.813960832	-4.216954071	0.300533614	0.915492958	-76.75909598	-72.55242972	-72.76516972	-67.53720481	-4.206666261	71	0.07862551	78	8	0.98477662	4.80E-18	78	0.234324975	11.15556541	0.008329739	-0.814133178	-0.652300524	-0.856338575
180	1	FALSE	0	FALSE	47	100	0.798067669	-3.672667088	0.275396475	0.676056338	-72.90625136	-69.8029089	-69.87133425	-68.33538712	-3.103342467	54	0.111046399	78	25	0.933739712	3.07E-17	78	0.363813238	1.046278545	0.000829784	-0.80120365	-0.753834207	-0.814016696
355	1	FALSE	0	FALSE	40	100	0.84727353	-4.134518772	0.284759688	0.791044776	-72.82192698	-67.17458385	-66.51497495	-64.62107478	-5.647343137	55	0.064841778	74	20	0.964728204	4.34E-17	74	0.339949881	6.127223839	0.002561727	-0.806328868	-0.736750146	-0.802950883
848	1	FALSE	0	FALSE	40	100	0.835569598	-4.685671167	0.337193934	0.953846154	-69.86837308	-64.92231145	-65.62595545	-60.3486039	-4.946061636	62	0.103086779	70	9	0.997445463	1.78E-16	70	0.327342791	7.258691994	0.006623605	-0.775655213	-0.652494661	-0.829547661
347	1	FALSE	0	FALSE	40	100	0.835507846	-4.373225807	0.314780217	0.953846154	-69.85335399	-66.28714264	-67.55621926	-60.96473888	-3.566211346	62	0.059600078	70	9	0.997328989	1.79E-16	70	0.212823058	10.12879541	0.002118257	-0.838788585	-0.768394487	-0.867598525
62	1	FALSE	0	FALSE	47	100	0.795033553	-3.761049401	0.284676382	0.8	-72.2053102	-66.61341362	-67.34910247	-62.81617871	-5.591896578	52	0.073577946	72	21	0.963029735	4.30E-17	72	0.371150872	9.850753152	0.017151046	-0.771772471	-0.551155116	-0.834595224
780	1	FALSE	0	FALSE	40	100	0.826357407	-3.586241528	0.266680896	0.753846154	-67.68790398	-62.70510134	-62.36144435	-61.90967026	-4.982802635	49	0.145020384	70	22	0.965724032	5.03E-16	70	0.589551589	0.66606828	0.000384532	-0.770374685	-0.744515628	-0.765676568
749	1	FALSE	0	FALSE	40	100	0.835361515	-3.608544144	0.259877495	0.784615385	-69.81778611	-65.1138502	-65.92814377	-61.14524327	-4.703935913	51	0.043486702	71	21	0.955521329	1.82E-16	71	0.31079713	5.185903044	0.008779819	-0.831333722	-0.665890118	-0.867016113
337	1	FALSE	0	FALSE	40	100	0.841699011	-4.027694166	0.283353182	0.779411765	-71.38794022	-67.34842141	-68.16687272	-65.04967941	-4.039518809	56	0.079402058	75	20	0.958368435	8.61E-17	75	0.358074195	2.903716874	0.000752144	-0.832071442	-0.784119588	-0.840419336
300	1	FALSE	0	FALSE	47	100	0.80697224	-4.256948509	0.310364991	0.915492958	-75.02588735	-70.3757022	-70.57157861	-66.80339743	-4.650185144	71	0.117841196	78	8	0.98477662	1.11E-17	78	0.33662986	4.941112441	0.019432374	-0.729877694	-0.486701611	-0.779266162
598	1	FALSE	0	FALSE	47	100	0.80028405	-3.70376683	0.27581741	0.646153846	-73.42496876	-67.34795207	-69.28565625	-63.17737908	-6.077016685	42	0.148514851	72	31	0.927643178	2.39E-17	72	0.671082242	14.35765107	0.007744667	-0.71943312	-0.566491943	-0.73907979
232	1	FALSE	0	FALSE	47	100	0.808180674	-3.886143808	0.2822309	0.815384615	-75.32105174	-68.28030213	-68.73520012	-62.59893731	-7.040749616	53	0.088138226	72	20	0.966044993	9.60E-18	72	0.427872033	17.1072038	0.098471466	-0.667326733	-0.118035333	-0.833624539
410	1	FALSE	0	FALSE	47	100	0.827489035	-4.441557751	0.302312625	0.915492958	-80.30742833	-71.97570382	-72.58843794	-65.54246059	-8.331724507	71	0.054552514	78	8	0.98477662	8.72E-19	78	0.217951524	17.30097935	0.020962065	-0.709493302	-0.552125801	-0.66647253
307	1	FALSE	0	FALSE	47	100	0.826022069	-3.91745338	0.268008665	0.815384615	-79.90944837	-71.5747997	-74.96662289	-64.55232043	-8.334648672	53	0.048340128	72	20	0.966044993	1.06E-18	72	0.289556242	35.00363021	0.108365988	-0.654668996	-0.096680256	-0.799068142
886	1	FALSE	0	FALSE	47	100	0.804796005	-4.621913636	0.339325903	0.915492958	-74.49896438	-68.59161499	-69.026873	-66.04750484	-5.907349389	71	0.082119977	78	8	0.98477662	1.43E-17	78	0.279432332	3.327271375	0.000145058	-0.841273539	-0.821976315	-0.842748981
968	1	FALSE	0	FALSE	40	100	0.842568313	-4.133505683	0.289847965	0.787878788	-71.60820348	-65.89931686	-64.85788786	-63.58263453	-5.708886623	53	0.092991652	73	21	0.970003806	7.75E-17	73	0.456438181	5.252105889	0.001564641	-0.794486507	-0.741797709	-0.80644535
911	1	FALSE	0	FALSE	40	100	0.828917078	-4.260645515	0.314001259	0.984615385	-68.2819343	-64.64965845	-65.47652206	-61.5234771	-3.632275846	64	0.033197437	71	8	0.999474329	3.79E-16	71	0.149126979	3.751318683	0.000352307	-0.89706853	-0.86390992	-0.905261114
858	1	FALSE	0	FALSE	40	100	0.849533645	-4.695186373	0.320546063	0.902777778	-73.41828857	-65.66163217	-66.76647253	-60.02244191	-7.756656401	72	0.049310813	72	1	0.987774606	3.27E-17	72	0.262398406	10.97222763	0.006143799	-0.810366919	-0.681032809	-0.847019996
322	1	FALSE	0	FALSE	47	100	0.790933303	-3.612038236	0.27683346	0.791044776	-71.2743795	-66.03513912	-66.20005801	-63.89067111	-5.239240379	55	0.077654824	74	20	0.965353919	6.73E-17	74	0.360686697	3.337006468	9.15E-05	-0.851834595	-0.840613473	-0.848573093
665	1	FALSE	0	FALSE	40	100	0.861405924	-4.378478985	0.284904874	1	-76.705895	-69.73754632	-71.59122118	-62.99057473	-6.968348679	65	0.029120559	72	8	1	6.81E-18	72	0.131857549	25.09259727	0.043542112	-0.783964279	-0.417394681	-0.886818094
529	1	FALSE	0	FALSE	40	100	0.832811944	-4.307423174	0.313079689	0.969230769	-69.20309826	-64.91540279	-65.60632051	-60.9264004	-4.287695462	63	0.069112794	71	9	0.998805138	2.44E-16	71	0.221143177	5.379949999	0.000226946	-0.856726849	-0.831294894	-0.862939235
551	1	FALSE	0	FALSE	47	100	0.807818859	-4.48039572	0.325768064	0.844155844	-75.23248235	-68.94598186	-68.967388	-66.7506401	-6.286500492	77	0.09842749	79	3	0.972402524	1.00E-17	79	0.315323576	2.50040934	0.007546798	-0.776121142	-0.624344787	-0.814210833
762	1	FALSE	0	FALSE	40	100	0.838330351	-4.575330481	0.325939747	0.939393939	-70.54566684	-65.01642592	-65.5405665	-60.84980195	-5.529240916	63	0.062900408	69	7	0.994443232	1.29E-16	69	0.220507466	13.68372221	0.036463595	-0.703086779	-0.456610367	-0.783925451
920	1	FALSE	0	FALSE	40	100	0.854908215	-4.133749128	0.276257441	0.902777778	-74.87320705	-69.9255487	-70.34426307	-66.47060943	-4.947658352	72	0.062512134	78	7	0.987892963	1.63E-17	78	0.250274355	6.003934958	0.000287915	-0.85657154	-0.833624539	-0.851679286
900	1	FALSE	0	FALSE	47	100	0.793697404	-4.080812414	0.310145327	0.984615385	-71.8999176	-67.72433835	-66.29263891	-64.14674245	-4.17557925	64	0.09046787	72	9	0.999399774	4.98E-17	72	0.369593144	11.36396375	0.000364029	-0.820073772	-0.804698117	-0.809939818
999	1	FALSE	0	FALSE	47	100	0.80749433	-4.119364181	0.2998306	0.8	-75.15318222	-69.19098191	-70.57234358	-61.73368379	-5.962200307	52	0.084255484	72	21	0.963029735	1.04E-17	72	0.442122948	19.399119	0.043381956	-0.738807998	-0.36788973	-0.826635605
159	1	FALSE	0	FALSE	47	100	0.785112367	-3.816929286	0.29767863	0.815384615	-69.98366893	-65.31362643	-64.17361918	-63.53585738	-4.670042503	53	0.086585129	72	20	0.966044993	1.25E-16	72	0.453192755	4.60639007	0.004491867	-0.791030868	-0.717142302	-0.832071442
714	1	FALSE	0	FALSE	47	100	0.819024819	-4.097304673	0.287113082	0.915492958	-78.05617052	-73.59554567	-74.80686695	-66.44406538	-4.460624851	71	0.08386721	78	8	0.98477662	2.57E-18	78	0.284971348	16.64922822	0.013299169	-0.787963502	-0.583381868	-0.842360707
738	1	FALSE	0	FALSE	40	100	0.828323593	-4.249311305	0.313821029	0.953846154	-68.14341478	-63.59460802	-63.38635999	-61.13128717	-4.548806761	62	0.066394875	70	9	0.997616316	4.05E-16	70	0.232655304	4.582708159	0.003715469	-0.836031838	-0.727819841	-0.864492332
441	1	FALSE	0	FALSE	40	100	0.829117101	-4.2209583	0.310856984	0.861538462	-68.32872792	-63.35671002	-63.81682002	-61.22562466	-4.972017898	56	0.095515434	71	16	0.972914876	3.71E-16	71	0.394924401	2.352795225	0.000557171	-0.804426325	-0.771306542	-0.813434285
342	1	FALSE	0	FALSE	40	100	0.859073855	-4.054519773	0.266396282	0.746478873	-76.03843055	-70.42347011	-71.19285232	-65.56949962	-5.614960438	59	0.048145991	78	20	0.951150299	9.36E-18	78	0.319541176	8.51141648	0.008415301	-0.792467482	-0.632886818	-0.814987381
317	1	FALSE	0	FALSE	40	100	0.833201597	-4.112112511	0.298465465	0.791044776	-69.29643224	-65.68021263	-65.49988148	-64.83156515	-3.61621961	55	0.105610561	74	20	0.967234863	2.34E-16	74	0.420352876	0.605256663	0.001618536	-0.802834401	-0.744127354	-0.814210833
995	1	FALSE	0	FALSE	40	100	0.82526586	-4.75679758	0.355070684	0.914285714	-67.43724403	-63.79459604	-62.95713624	-62.45733105	-3.64264799	69	0.053970103	71	3	0.988342969	5.67E-16	71	0.229371223	2.107081147	0.000172869	-0.881731703	-0.85866822	-0.886818094
224	1	FALSE	0	FALSE	30	100	0.889797541	-4.077973113	0.271216049	0.738461538	-63.68444949	-58.28402848	-59.44505426	-53.24012391	-5.40042101	48	0.055717336	62	15	0.96405604	6.15E-15	62	0.236835695	8.037977609	0.013491403	-0.793282858	-0.609978645	-0.858279946
965	1	FALSE	0	FALSE	47	100	0.771452179	-4.539628184	0.368339305	0.887323944	-67.08704879	-62.96993698	-62.53641861	-61.04331867	-4.117111808	69	0.099592312	70	2	0.987509023	5.05E-16	70	0.30933767	2.188266008	7.85E-05	-0.828693458	-0.816152203	-0.829547661
993	1	FALSE	0	FALSE	47	100	0.771786596	-4.258582869	0.345207963	0.915492958	-67.15587062	-64.77615583	-64.69783504	-63.64440649	-2.379714782	71	0.089885459	72	2	0.988363531	4.89E-16	72	0.327477969	0.857346963	0.000118374	-0.84321491	-0.827800427	-0.848378956
607	1	FALSE	0	FALSE	40	100	0.831660807	-4.106162924	0.299684224	0.984848485	-68.92863091	-64.32796239	-64.29543298	-63.42661694	-4.600668519	66	0.058823529	73	8	0.999193805	2.78E-16	73	0.2034635	0.768332215	0.000678368	-0.834983498	-0.807610173	-0.830518346
106	1	FALSE	0	FALSE	40	100	0.844854809	-3.883418442	0.269960678	0.779411765	-72.19341293	-67.12105385	-67.67844539	-64.2627127	-5.072359077	56	0.033585712	75	20	0.965744065	5.86E-17	75	0.171478045	5.926386705	0.001106713	-0.872684916	-0.815181518	-0.884488449
433	1	FALSE	0	FALSE	47	100	0.785921531	-3.8090416	0.296350975	0.784615385	-70.16098238	-64.27642198	-65.15450816	-60.04189547	-5.884560401	51	0.116676374	70	20	0.962240391	1.15E-16	70	0.440743387	9.264074515	0.013022948	-0.745020384	-0.542224811	-0.794020579
487	1	FALSE	0	FALSE	47	100	0.791004427	-4.538302019	0.347749268	0.970149254	-71.29037149	-67.19728122	-67.13185119	-62.0549074	-4.093090274	67	0.049893225	72	6	0.998066011	6.68E-17	72	0.191552025	10.55082854	0.008853144	-0.817084061	-0.665890118	-0.850514463
92	1	FALSE	0	FALSE	47	100	0.807563838	-3.874766568	0.281964348	0.815384615	-75.1701557	-70.00411688	-71.8476081	-62.15116206	-5.166038813	53	0.053581829	72	20	0.966044993	1.03E-17	72	0.291901157	22.11329016	0.080176318	-0.750067948	-0.244030285	-0.878276063
514	1	FALSE	0	FALSE	47	100	0.799213585	-3.72396442	0.278249889	0.764705882	-73.17372448	-67.95590472	-67.8561311	-64.04060598	-5.217819756	55	0.059017666	75	21	0.957551468	2.70E-17	75	0.291111607	7.592486442	0.00253559	-0.834905844	-0.748786643	-0.858862357
48	1	FALSE	0	FALSE	40	100	0.837657516	-3.839393896	0.274191332	0.823529412	-70.37954068	-66.84508276	-66.63497554	-65.16737782	-3.534457919	59	0.092409241	75	17	0.971294414	1.39E-16	75	0.369047658	1.77763537	0.001827086	-0.815414483	-0.744321491	-0.829159387
435	1	FALSE	0	FALSE	47	100	0.792970801	-3.684680079	0.280660137	0.8	-71.73467329	-65.98883985	-68.22491039	-60.83821337	-5.745833448	52	0.109881576	71	20	0.964084505	5.39E-17	71	0.477977858	13.41906062	0.005782115	-0.778644923	-0.642787808	-0.81110464
127	1	FALSE	0	FALSE	47	100	0.791735437	-4.350374702	0.332612109	1	-71.45505295	-65.24981449	-66.62299102	-61.04262751	-6.20523846	65	0.05746457	72	8	1	6.17E-17	72	0.210481067	9.367920288	0.002855277	-0.831100757	-0.763152786	-0.838283828
874	1	FALSE	0	FALSE	47	100	0.859154852	-3.982417458	0.240367501	0.569892473	-89.83901663	-85.20300365	-85.92461747	-82.83616486	-4.636012986	81	0.021355077	100	20	0.892514508	8.93E-21	100	0.195595843	3.749596912	0.000757259	-0.871908367	-0.846631722	-0.86721025
718	1	FALSE	0	FALSE	47	100	0.773658824	-4.430098975	0.357202274	0.955223881	-67.54304175	-63.60856873	-63.35744857	-61.95524246	-3.934473019	66	0.07726655	71	6	0.997639529	4.06E-16	71	0.374331454	2.246837594	0.002879617	-0.815841584	-0.726072607	-0.834595224
635	1	FALSE	0	FALSE	40	100	0.830514436	-4.553479131	0.333690863	0.984615385	-68.65715867	-65.1959509	-65.91256639	-61.96003509	-3.46120777	64	0.074742768	72	9	0.999494789	3.17E-16	72	0.353456665	4.106045368	0.006647949	-0.809318579	-0.665501844	-0.834595224
984	1	FALSE	0	FALSE	47	100	0.801327132	-3.881428709	0.288104283	0.803030303	-73.67108489	-68.88618555	-69.41198094	-62.36580413	-4.784899338	54	0.063094545	73	20	0.966425292	2.12E-17	73	0.345191484	14.89793213	0.002665486	-0.833119783	-0.769171035	-0.866627839
861	1	FALSE	0	FALSE	40	100	0.830081039	-4.504706295	0.330624747	0.970149254	-68.55500389	-65.20683437	-65.40145515	-62.09465616	-3.348169516	67	0.050669773	72	6	0.997356627	3.33E-16	72	0.283470435	3.985124004	0.00049481	-0.876179383	-0.837313143	-0.881382256
768	1	FALSE	0	FALSE	47	100	0.858434285	-4.428811102	0.268105927	0.698924731	-89.59917673	-84.8870729	-84.99898318	-83.15816408	-4.712103822	93	0.079596195	100	8	0.92406535	1.00E-20	100	0.325914806	2.842885484	0.001057529	-0.821044457	-0.771306542	-0.830130072
789	1	FALSE	0	FALSE	40	100	0.846952245	-4.890146467	0.337220594	0.915492958	-72.73786895	-66.86080989	-67.34143877	-62.11431863	-5.877059061	71	0.07726655	73	3	0.99373004	4.52E-17	73	0.290540926	11.54873343	0.002434692	-0.81754999	-0.742962532	-0.836536595
266	1	FALSE	0	FALSE	40	100	0.84553358	-4.279464392	0.296721646	0.984848485	-72.3687998	-65.87167621	-64.69037301	-63.53284534	-6.497123591	66	0.083673073	73	8	0.999345174	5.39E-17	73	0.277011844	8.823025924	0.006455206	-0.771655989	-0.673655601	-0.762764512
811	1	FALSE	0	FALSE	40	100	0.825396865	-4.953825882	0.369609862	0.96969697	-67.46724495	-63.23640174	-64.09399917	-60.75052589	-4.230843213	65	0.112987769	71	7	0.999028556	5.59E-16	71	0.382418241	2.445676719	4.46E-05	-0.819763153	-0.809939818	-0.820811493
304	1	FALSE	0	FALSE	40	100	0.82957185	-3.86939277	0.284508128	0.815384615	-68.4353169	-64.96413455	-65.4288885	-62.02085386	-3.471182352	53	0.106581246	72	20	0.965697289	3.52E-16	72	0.407398999	3.211641635	0.000176009	-0.825276645	-0.801786061	-0.830324209
464	1	FALSE	0	FALSE	40	100	0.827885242	-4.550213368	0.336561124	1	-68.04141064	-64.44040194	-64.79548259	-62.23036609	-3.601008698	65	0.068336245	72	8	1	4.25E-16	72	0.206000601	2.613137768	0.003609182	-0.814832071	-0.744127354	-0.852455834
872	1	FALSE	0	FALSE	47	100	0.8143893	-4.592626875	0.326843897	0.902777778	-76.86746689	-70.59842254	-72.16079996	-64.80429704	-6.269044349	72	0.051058047	78	7	0.984277686	4.56E-18	78	0.195323384	12.40503101	0.009385677	-0.812347117	-0.674238012	-0.874781596
514	1	FALSE	0	FALSE	40	100	0.845450856	-3.938581388	0.273172605	0.764705882	-72.34738352	-67.605793	-66.43717688	-65.06859789	-4.741590519	55	0.029120559	75	21	0.960038411	5.44E-17	75	0.199385787	6.690966897	0.002142925	-0.879557368	-0.801397787	-0.902349058
534	1	FALSE	0	FALSE	40	100	0.829782181	-4.083833489	0.300052111	0.8	-68.48471262	-65.7520149	-66.49450064	-62.35694434	-2.732697714	52	0.051446321	72	21	0.957502572	3.44E-16	72	0.322845602	5.347655011	6.76E-05	-0.874665114	-0.862162687	-0.874781596
205	1	FALSE	0	FALSE	47	100	0.778152344	-3.863453742	0.307513769	0.8	-68.48551305	-64.32398458	-63.62893997	-62.94702131	-4.16152847	52	0.126189089	72	21	0.963029735	2.58E-16	72	0.478607044	2.467248043	0.000765882	-0.774412735	-0.729372937	-0.778877888
812	1	FALSE	0	FALSE	47	100	0.789575371	-4.153793118	0.319661324	0.969230769	-70.97009186	-63.77781125	-65.67913754	-60.05061569	-7.192280606	63	0.07532518	71	9	0.998640179	7.79E-17	71	0.296031835	9.902659063	0.006511506	-0.789361289	-0.661230829	-0.827023879
309	1	FALSE	0	FALSE	40	100	0.822865205	-4.454601055	0.335277652	0.888888889	-66.89142906	-63.03211366	-63.26977564	-61.71868767	-3.859315394	71	0.086002718	71	1	0.984626504	7.36E-16	71	0.372753847	1.460448845	0.000443911	-0.828149874	-0.797126772	-0.831294894
108	1	FALSE	0	FALSE	40	100	0.842898	-4.100248577	0.287158538	0.764705882	-71.69205781	-64.66353193	-64.87139663	-63.05308841	-7.028525872	55	0.116093962	75	21	0.956576272	7.44E-17	75	0.412020573	1.702632823	0.000503614	-0.789089497	-0.773636187	-0.774995147
459	1	FALSE	0	FALSE	47	100	0.811436504	-3.765584614	0.270599938	0.8	-76.12565041	-69.79883296	-71.26918125	-61.70841959	-6.326817446	52	0.077654824	72	21	0.963029735	6.52E-18	72	0.351359553	24.37526661	0.010395518	-0.772044263	-0.60570763	-0.81440497
452	1	FALSE	0	FALSE	40	100	0.806079705	-4.33927269	0.345261206	0.880597015	-63.26997979	-59.91104231	-59.02877749	-58.78795485	-3.358937478	61	0.053775966	66	6	0.983892532	4.15E-15	66	0.175253111	2.523671533	0.000248157	-0.871597748	-0.850514463	-0.868375073
710	1	FALSE	0	FALSE	47	100	0.855846019	-4.36705388	0.267176217	0.774647887	-88.74763003	-78.65509439	-81.31938238	-66.89184629	-10.09253564	61	0.045233935	78	18	0.958017821	1.51E-20	78	0.261625413	47.02976317	0.151778416	-0.674043875	0.020384391	-0.859638905
323	1	FALSE	0	FALSE	40	100	0.893353577	-4.049583418	0.226976036	0.7	-87.18711266	-83.3449741	-83.23176466	-81.07479651	-3.842138558	88	0.03766259	97	10	0.92531843	4.61E-20	97	0.137943657	3.993432131	0.007498059	-0.841972433	-0.693263444	-0.873616773
282	1	FALSE	0	FALSE	40	100	0.825631608	-3.85837437	0.287642657	0.784615385	-67.52105851	-61.44722209	-61.29604411	-58.8114354	-6.073836417	51	0.046010483	69	19	0.957425023	5.45E-16	69	0.312726429	4.164487212	0.000563254	-0.862201514	-0.826053194	-0.872451951
486	1	FALSE	0	FALSE	40	100	0.838508851	-4.18312769	0.297803543	0.955882353	-70.58985527	-65.96655138	-66.14468509	-63.93988888	-4.623303892	68	0.080955154	75	8	0.994701302	1.26E-16	75	0.253705212	2.383970788	0.000399457	-0.831721996	-0.807027762	-0.828382838
987	1	FALSE	0	FALSE	47	100	0.862719641	-4.236633513	0.251932387	0.698924731	-91.04389906	-82.99651671	-83.20969978	-80.91022366	-8.047382354	93	0.061735585	100	8	0.92406535	5.01E-21	100	0.254799097	2.715295562	0.002238765	-0.806212386	-0.735973597	-0.821199767
456	1	FALSE	0	FALSE	40	100	0.840988853	-4.049442011	0.285641991	0.707692308	-71.20889647	-64.77146931	-65.06446477	-59.45865477	-6.437427163	46	0.050475636	71	26	0.938028833	9.37E-17	71	0.405453494	10.23453499	0.002058923	-0.847990681	-0.779848573	-0.86526888
476	1	FALSE	0	FALSE	47	100	0.864657751	-3.922044025	0.231313395	0.65	-91.71216875	-86.610745	-87.6528282	-82.26370364	-5.101423753	100	0.026014366	100	1	0.912052672	3.63E-21	100	0.228513904	9.749336574	0.007067486	-0.838905067	-0.702193749	-0.877305378
682	1	FALSE	0	FALSE	40	100	0.827995149	-4.528210168	0.334804456	0.928571429	-68.06696155	-64.28960315	-64.64957085	-61.46199521	-3.777358395	70	0.068918657	72	3	0.992129993	4.20E-16	72	0.334020804	2.905169104	0.005366328	-0.828149874	-0.697534459	-0.860221316
311	1	FALSE	0	FALSE	40	100	0.83925062	-4.604247097	0.326885489	0.970149254	-70.77400868	-65.3480872	-66.36802234	-62.47856275	-5.42592148	67	0.082314114	74	8	0.996745929	1.15E-16	74	0.277062551	5.136253429	0.000982169	-0.803377985	-0.755387303	-0.802368472
902	1	FALSE	0	FALSE	47	100	0.779465271	-4.154678595	0.329436174	0.928571429	-68.76449225	-65.66286097	-67.23922374	-61.47177008	-3.101631277	70	0.075131043	72	3	0.991572754	2.25E-16	72	0.305577717	6.794726797	0.000235056	-0.848029509	-0.821199767	-0.853620656
521	1	FALSE	0	FALSE	40	100	0.831501354	-4.718216378	0.344550419	0.984848485	-68.89076033	-64.57517678	-65.19400503	-61.72133084	-4.315583548	66	0.116870511	72	7	0.999455486	2.83E-16	72	0.379149357	5.504108757	0.001390675	-0.80120365	-0.73713842	-0.818675985
761	1	FALSE	0	FALSE	30	100	0.907357567	-4.45367575	0.268939951	0.876923077	-68.89160769	-64.05311014	-63.51553471	-61.39926781	-4.838497543	57	0.022131625	72	16	0.978690695	5.36E-16	72	0.137290294	3.850989844	0.008099183	-0.859056494	-0.700252378	-0.884488449
617	1	FALSE	0	FALSE	47	100	0.785506468	-3.771616251	0.293801128	0.833333333	-70.06994534	-64.60304917	-64.50217521	-61.61410023	-5.466896174	56	0.040186372	73	18	0.974912678	1.20E-16	73	0.263634877	3.866258747	0.000573905	-0.869073966	-0.842360707	-0.861192002
405	1	FALSE	0	FALSE	47	100	0.801782093	-4.050240861	0.300204958	0.815384615	-73.77883856	-69.74720569	-71.09677648	-61.7721835	-4.031632871	53	0.091632693	72	20	0.966044993	2.02E-17	72	0.34369029	20.7968976	0.016083085	-0.767307319	-0.547272374	-0.810133955
343	1	FALSE	0	FALSE	47	100	0.797454375	-4.4118902	0.331456813	1	-72.76372279	-66.77257359	-67.68447621	-60.23418835	-5.991149201	65	0.067753834	72	8	1	3.28E-17	72	0.325163081	14.172452	0.014360402	-0.800970685	-0.594253543	-0.866433702
353	1	FALSE	0	FALSE	40	100	0.833960127	-4.406324726	0.318946804	0.928571429	-69.47875046	-64.00876888	-62.55407684	-62.35856123	-5.469981577	70	0.07726655	72	3	0.992848028	2.14E-16	72	0.275374434	4.939080473	0.002671817	-0.802446127	-0.730926034	-0.825276645
673	1	FALSE	0	FALSE	40	100	0.844679293	-4.282194404	0.297881366	0.861538462	-72.14818657	-65.08848997	-64.1419066	-59.86495306	-7.059696597	56	0.050281499	70	15	0.979092199	5.99E-17	70	0.216151385	15.64486298	0.000559967	-0.859833042	-0.820229082	-0.863133372
162	1	FALSE	0	FALSE	40	100	0.826954151	-4.141744076	0.30734867	0.784615385	-67.82560561	-64.07245447	-64.25977844	-61.18882003	-3.753151132	51	0.064259367	71	21	0.953626414	4.71E-16	71	0.308560759	5.149461436	0.006345549	-0.807260726	-0.68491555	-0.814599107
440	1	FALSE	0	FALSE	47	100	0.862358958	-4.304651095	0.256366714	0.698924731	-90.92057564	-85.58483717	-86.40984902	-81.12629384	-5.335738468	93	0.03766259	100	8	0.92406535	5.31E-21	100	0.198721774	6.986223286	0.012126733	-0.843874976	-0.647252961	-0.887012231
163	1	FALSE	0	FALSE	47	100	0.862206307	-4.051723529	0.241458567	0.612903226	-90.86847908	-84.24407275	-85.06882456	-80.56535167	-6.624406324	85	0.037274316	100	16	0.907258427	5.45E-21	100	0.229980606	5.003150109	0.001220817	-0.858823529	-0.798874005	-0.869734032
176	1	FALSE	0	FALSE	47	100	0.858805438	-4.230750626	0.25572475	0.722222222	-89.72256186	-84.06639202	-84.80450306	-78.92834956	-5.656169844	90	0.068530382	97	8	0.930178893	9.45E-21	97	0.257947781	9.717337927	0.00088919	-0.827955737	-0.784119588	-0.839060377
439	1	FALSE	0	FALSE	40	100	0.827869187	-3.865267481	0.285914516	0.833333333	-68.0376796	-64.51474474	-64.17295665	-63.12377616	-3.522934862	56	0.081149291	73	18	0.976315006	4.26E-16	73	0.362191222	1.399896446	5.86E-05	-0.84740827	-0.839254514	-0.850320326
747	1	FALSE	0	FALSE	47	100	0.775508912	-4.279725832	0.34325419	0.984848485	-67.92879337	-63.23765498	-62.94332736	-61.71128718	-4.691138394	66	0.050281499	72	7	0.999425531	3.37E-16	72	0.205730415	1.947706337	0.000923008	-0.853426519	-0.805474665	-0.86390992
216	1	FALSE	0	FALSE	40	100	0.829677181	-3.908812533	0.287299513	0.8	-68.46004586	-64.13018985	-64.65687319	-61.01777989	-4.32985601	52	0.095709571	72	21	0.962557664	3.48E-16	72	0.325125036	3.573855414	0.001797707	-0.792700447	-0.74703941	-0.800038827
614	1	FALSE	0	FALSE	47	100	0.799788813	-3.980465542	0.296882172	0.742857143	-73.30856689	-68.28656508	-68.79399503	-64.33224646	-5.022001811	57	0.091244419	77	21	0.95019337	2.53E-17	77	0.35907565	5.97407698	0.000693225	-0.824072996	-0.79790332	-0.822752864
588	1	FALSE	0	FALSE	40	100	0.82724669	-4.548391489	0.337179925	0.915492958	-67.89328395	-63.9787372	-64.02017885	-62.67797733	-3.914546756	71	0.077848961	73	3	0.991329275	4.56E-16	73	0.317362668	1.14833763	0.000140404	-0.845738692	-0.832071442	-0.8454669
788	1	FALSE	0	FALSE	47	100	0.807264846	-4.327942384	0.315244603	1	-75.09718747	-67.79084465	-69.42828218	-60.8869052	-7.306342821	65	0.124247719	72	8	1	1.07E-17	72	0.36354569	20.83345171	0.072259397	-0.605086391	-0.218404193	-0.761211415
737	1	FALSE	0	FALSE	47	100	0.771091559	-3.755430235	0.305022145	0.769230769	-67.01294692	-63.16606822	-63.40568459	-59.81171004	-3.846878705	50	0.120753252	69	20	0.95920027	5.24E-16	69	0.461916951	7.265967611	0.001567106	-0.789710736	-0.727625704	-0.791690934
887	1	FALSE	0	FALSE	40	100	0.850108942	-4.537499483	0.309083172	0.970149254	-73.57151878	-68.31442862	-69.12657063	-61.96417212	-5.257090162	67	0.046398758	73	7	0.998903961	3.04E-17	73	0.208618277	17.10116454	0.00994376	-0.831178412	-0.660842555	-0.882935352
200	1	FALSE	0	FALSE	47	100	0.797766133	-4.639959377	0.348254764	0.928571429	-72.83612097	-68.51949742	-69.02702387	-61.44338204	-4.316623544	70	0.104057465	72	3	0.991572754	3.17E-17	72	0.37410052	17.69888134	0.02091331	-0.771461852	-0.512910115	-0.833430402
392	1	FALSE	0	FALSE	47	100	0.786475765	-4.055351273	0.31499462	0.803030303	-70.28282	-64.27818416	-64.95236004	-61.38822098	-6.004635836	54	0.095903708	73	20	0.966425292	1.08E-16	73	0.469038185	5.216371035	0.003702689	-0.777674238	-0.688992429	-0.779848573
279	1	FALSE	0	FALSE	47	100	0.831625623	-4.05794703	0.272191266	0.76056338	-81.44815903	-74.04647374	-75.59631757	-65.19591627	-7.401685287	60	0.082896525	78	19	0.954430358	5.04E-19	78	0.369435492	26.55362401	0.084657014	-0.662745098	-0.155697923	-0.757134537
991	1	FALSE	0	FALSE	40	100	0.84687034	-4.429018335	0.305518052	0.901408451	-72.71646839	-67.13162527	-69.40733802	-59.40701045	-5.584843124	70	0.041351194	71	2	0.987061406	4.57E-17	71	0.403302742	19.37032627	0.00233751	-0.8631722	-0.777907202	-0.885653271
906	1	FALSE	0	FALSE	47	100	0.772440159	-4.397137533	0.355778075	0.984615385	-67.29066347	-62.91128691	-64.02926867	-60.48441282	-4.379376569	64	0.052805281	71	8	0.999488284	4.58E-16	71	0.1799141	4.430078369	0.003166805	-0.846864686	-0.756357989	-0.880411571
125	1	FALSE	0	FALSE	40	100	0.839125675	-4.025163283	0.28590488	0.915492958	-70.74293002	-65.62398277	-66.92700012	-60.96427564	-5.118947252	71	0.048728402	73	3	0.991424124	1.17E-16	73	0.216506258	8.178973439	0.020297461	-0.808774995	-0.555231994	-0.870122306
886	1	FALSE	0	FALSE	40	100	0.85562835	-4.679645427	0.311831172	0.901408451	-75.07223369	-67.97131886	-67.12015194	-65.0684142	-7.10091483	70	0.046592895	78	9	0.986643426	1.48E-17	78	0.175145312	7.144718329	0.001986684	-0.84771889	-0.772471365	-0.868957484
404	1	FALSE	0	FALSE	30	100	0.903615663	-3.876571732	0.239265546	0.738461538	-67.70371467	-62.41721821	-62.29725658	-61.16921592	-5.28649646	48	0.031256067	72	25	0.961259087	9.36E-16	72	0.200308061	1.244859779	0.000977801	-0.875441662	-0.823917686	-0.879052611
937	1	FALSE	0	FALSE	47	100	0.852838115	-3.869720713	0.239628096	0.703296703	-87.77702346	-83.82986161	-84.72983771	-81.13682259	-3.947161853	90	0.075907591	98	9	0.928119169	2.41E-20	98	0.249225441	5.766784257	0.000196297	-0.84966026	-0.829159387	-0.853620656
489	1	FALSE	0	FALSE	40	100	0.828847506	-4.2029244	0.309823302	0.984848485	-68.2656714	-65.47470115	-66.31189291	-62.20742145	-2.790970253	66	0.069306931	73	8	0.999359471	3.82E-16	73	0.260445963	4.489528544	0.000158151	-0.861735585	-0.844302077	-0.859250631
477	1	FALSE	0	FALSE	40	100	0.83087082	-3.862841015	0.282720665	0.803030303	-68.7413567	-63.82193388	-64.31992204	-61.40087463	-4.919422825	54	0.10172782	73	20	0.965201099	3.04E-16	73	0.517496101	2.120101274	0.00034581	-0.812347117	-0.793049893	-0.80974568
706	1	FALSE	0	FALSE	40	100	0.868184347	-4.413827108	0.278997965	0.811594203	-78.71169378	-73.11745351	-75.64799838	-64.12982945	-5.594240274	60	0.071248301	76	17	0.974220804	2.62E-18	76	0.357334498	27.95902043	0.001066993	-0.848262473	-0.792661619	-0.854979616
755	1	FALSE	0	FALSE	40	100	0.83670978	-3.901746758	0.279614665	0.787878788	-70.14670436	-62.61756788	-63.21909364	-60.02301809	-7.529136478	53	0.039992235	73	21	0.969164362	1.56E-16	73	0.294730281	2.799656012	0.006633084	-0.827722772	-0.697146185	-0.827023879
450	1	FALSE	0	FALSE	40	100	0.847858397	-4.096880054	0.281529418	0.776119403	-72.97540134	-65.89939874	-66.02770461	-62.63723534	-7.0760026	54	0.056493885	74	21	0.962364634	4.03E-17	74	0.251627292	10.87243659	0.018550529	-0.746845273	-0.585517375	-0.786837507
499	1	FALSE	0	FALSE	40	100	0.843872067	-4.054625566	0.282918245	0.769230769	-71.94083856	-64.78273562	-66.14214786	-59.90604436	-7.158102939	50	0.098815764	72	23	0.966052619	6.61E-17	72	0.543165243	11.93729293	0.012408189	-0.703552708	-0.579110852	-0.69287517
78	1	FALSE	0	FALSE	40	100	0.836053339	-4.552243948	0.327015263	0.928571429	-69.98622343	-65.249608	-65.94562498	-60.25993577	-4.736615423	70	0.094544749	72	3	0.991461748	1.68E-16	72	0.393364116	8.79016941	0.015981419	-0.757212192	-0.533294506	-0.811881188
409	1	FALSE	0	FALSE	30	100	0.895765623	-4.164267359	0.268452765	0.887323944	-65.3547662	-61.58843652	-61.64927916	-59.88143138	-3.76632968	69	0.077848961	70	2	0.9913084	2.81E-15	70	0.420601621	1.062348656	0.000289502	-0.849427296	-0.825664919	-0.859833042
925	1	FALSE	0	FALSE	47	100	0.848947457	-3.940725329	0.247795561	0.549450549	-86.55058196	-82.12825591	-82.63605442	-80.26050906	-4.422326049	76	0.072995535	98	23	0.891558919	4.34E-20	98	0.32081871	1.222196007	0.003324591	-0.82745098	-0.725490196	-0.849349641
836	1	FALSE	0	FALSE	47	100	0.859502263	-4.351786834	0.262284429	0.698924731	-89.95509098	-84.29742507	-84.15923203	-81.28740107	-5.657665905	93	0.056493885	100	8	0.92406535	8.45E-21	100	0.373056272	4.864810301	0.00066956	-0.846165793	-0.815569792	-0.844302077
340	1	FALSE	0	FALSE	47	100	0.799338918	-4.075931897	0.304429516	0.902777778	-73.20307164	-69.09099833	-70.22799371	-64.79248855	-4.112073309	72	0.112987769	78	7	0.984277686	2.66E-17	78	0.282727083	6.317410761	0.001431654	-0.806367696	-0.740632887	-0.822558726
646	1	FALSE	0	FALSE	40	100	0.835348605	-4.346225678	0.313017996	0.928571429	-69.81464954	-66.37780718	-67.34373613	-63.3033583	-3.43684236	70	0.075907591	75	6	0.994416901	1.82E-16	75	0.290241191	4.587405857	4.48E-05	-0.825936711	-0.815375655	-0.828965249
378	1	FALSE	0	FALSE	47	100	0.857508155	-4.190430174	0.254640939	0.698924731	-89.29270162	-82.80796406	-83.19094518	-80.67240071	-6.484737566	93	0.046398758	100	8	0.92406535	1.16E-20	100	0.237134204	1.899629411	0.006088061	-0.811958843	-0.698505145	-0.841972433
302	1	FALSE	0	FALSE	47	100	0.800023296	-3.962111348	0.295296845	0.803030303	-73.3636444	-67.12727513	-67.63165462	-61.9226114	-6.236369273	54	0.104445739	73	20	0.966425292	2.46E-17	73	0.421521044	15.75503996	0.018032039	-0.706464764	-0.501067754	-0.737914968
104	1	FALSE	0	FALSE	40	100	0.855206728	-4.121337883	0.275096497	0.96969697	-74.95558814	-67.90386584	-69.86409144	-60.25991218	-7.051722296	65	0.038633275	73	9	0.998939419	1.57E-17	73	0.159380466	19.61704851	0.078985845	-0.718656572	-0.238206174	-0.877111241
960	1	FALSE	0	FALSE	47	100	0.807544256	-4.763840207	0.346683523	0.878378378	-75.16537321	-69.34217013	-68.52045056	-66.75414865	-5.823203073	74	0.117841196	79	6	0.979054346	1.03E-17	79	0.323501233	8.153703285	0.006640641	-0.732207338	-0.640652301	-0.775771695
910	1	FALSE	0	FALSE	40	100	0.83240967	-4.591146974	0.334183742	0.928571429	-69.10696914	-64.04595859	-63.96237871	-60.35022069	-5.061010548	70	0.066394875	72	3	0.991665039	2.56E-16	72	0.349816895	6.070043154	0.00393346	-0.818248884	-0.710541642	-0.830130072
231	1	FALSE	0	FALSE	40	100	0.842271135	-4.30748856	0.302386198	0.746478873	-71.53276826	-68.09192587	-67.86831308	-65.96110256	-3.440842381	59	0.062317997	78	20	0.956305157	8.03E-17	78	0.267411183	2.669751877	0.00157946	-0.846049311	-0.786060959	-0.868957484
751	1	FALSE	0	FALSE	40	100	0.826578177	-4.184030629	0.310894446	0.984848485	-67.73879238	-63.01734476	-62.91661408	-61.94529499	-4.721447619	66	0.065230052	73	8	0.999233358	4.91E-16	73	0.218355663	0.781436691	0.000819525	-0.832537371	-0.794214716	-0.849349641
619	1	FALSE	0	FALSE	40	100	0.841760974	-4.285301546	0.301406071	0.776119403	-71.40360037	-65.45263386	-65.65337301	-61.52340771	-5.950966512	54	0.0330033	74	21	0.965529225	8.54E-17	74	0.19371415	7.772228276	0.015948422	-0.811570569	-0.62745098	-0.884294312
784	1	FALSE	0	FALSE	40	100	0.843661444	-4.118315065	0.287591945	0.746268657	-71.88691333	-65.68012055	-65.20184028	-62.11005216	-6.20679278	52	0.051446321	74	23	0.946517187	6.78E-17	74	0.23684308	9.03179279	0.002714233	-0.842205397	-0.758687633	-0.859638905
704	1	FALSE	0	FALSE	40	100	0.84639758	-3.675844277	0.254025392	0.803030303	-72.5931657	-65.99015971	-66.99438054	-60.75267103	-6.603005986	54	0.034168123	73	20	0.968428574	4.84E-17	73	0.258530167	13.22691325	0.014594038	-0.82116094	-0.605901767	-0.86856921
457	1	FALSE	0	FALSE	40	100	0.827480834	-4.525788652	0.335229458	0.815384615	-67.94753525	-63.10639263	-63.45789908	-60.61423706	-4.841142622	53	0.054358377	72	20	0.955165087	4.45E-16	72	0.262323076	4.226623158	0.001622923	-0.835798874	-0.775189284	-0.831294894
273	1	FALSE	0	FALSE	40	100	0.829716718	-4.443808802	0.32657629	0.955882353	-68.46933233	-63.43188555	-63.91307843	-60.76793271	-5.037446776	68	0.091244419	73	6	0.997537373	3.47E-16	73	0.387828641	2.303309564	0.004575307	-0.786876335	-0.673849738	-0.803339157
644	1	FALSE	0	FALSE	40	100	0.827072105	-4.514115584	0.33484338	0.887323944	-67.85288024	-61.74288423	-61.63882074	-58.10351625	-6.109996006	69	0.082508251	70	2	0.990170835	4.65E-16	70	0.367122899	5.349332092	0.006683546	-0.790953213	-0.651135702	-0.826635605
715	1	FALSE	0	FALSE	30	100	0.916564805	-4.48783824	0.255888774	0.784615385	-72.03191911	-65.87085176	-67.97992953	-57.76191399	-6.161067346	51	0.030479519	69	19	0.966758059	1.23E-16	69	0.219357038	23.38808884	0.001803907	-0.858318773	-0.805474665	-0.856920986
364	1	FALSE	0	FALSE	40	100	0.833591961	-4.220872048	0.305929095	0.764705882	-69.39015525	-66.48764959	-67.09652035	-62.94802586	-2.902505653	55	0.06736556	75	21	0.963501658	2.23E-16	75	0.28137638	4.126002198	0.002137611	-0.848495438	-0.767617938	-0.868763347
978	1	FALSE	0	FALSE	40	100	0.838418797	-4.391864571	0.312767815	0.970149254	-70.56755602	-63.80577152	-64.19660728	-60.33964587	-6.761784504	67	0.084255484	72	6	0.998030094	1.27E-16	72	0.319495398	9.542832239	0.005885443	-0.762259755	-0.669384586	-0.743156669
914	1	FALSE	0	FALSE	40	100	0.838715206	-4.563904559	0.324664056	0.984848485	-70.64100041	-66.28370342	-68.31567033	-60.63091338	-4.357296987	66	0.067559697	72	7	0.999491606	1.23E-16	72	0.239653447	14.70928432	0.000549233	-0.850359154	-0.822947001	-0.849737915
615	1	FALSE	0	FALSE	40	100	0.844017532	-4.51790488	0.315070284	0.955882353	-71.97812423	-65.9199615	-64.1893222	-61.7153449	-6.058162734	68	0.017472335	72	5	0.995840194	6.49E-17	72	0.092400856	14.1988558	0.022126978	-0.775927004	-0.608037274	-0.794991264
626	1	FALSE	0	FALSE	40	100	0.838925374	-3.851724352	0.273788562	0.830769231	-70.69315795	-66.00242658	-66.45625032	-60.30485612	-4.690731374	54	0.094156474	72	19	0.9713435	1.20E-16	72	0.444659898	11.76723773	0.00468551	-0.809784508	-0.687439332	-0.840031062
55	1	FALSE	0	FALSE	30	100	0.903270715	-5.288790255	0.327075002	0.866666667	-67.59653977	-64.05313187	-63.52531017	-62.93604591	-3.543407896	75	0.018248884	74	0	0.980919199	9.84E-16	74	0.11525369	1.452788411	5.85E-05	-0.915045622	-0.906620074	-0.91477383
127	1	FALSE	0	FALSE	40	100	0.822452898	-3.696996967	0.278649696	0.830769231	-66.79843125	-62.34043907	-62.19156717	-60.27359828	-4.45799218	54	0.053581829	71	18	0.973863619	7.70E-16	71	0.260523561	3.075689378	0.000321142	-0.850825083	-0.825470782	-0.849932052
220	1	FALSE	0	FALSE	40	100	0.815828779	-4.47322079	0.344778289	0.940298507	-65.33323383	-61.17648383	-61.77981175	-58.98189574	-4.156749993	65	0.079013784	70	6	0.995440368	1.55E-15	70	0.302079885	1.90784808	0.001191288	-0.827955737	-0.778877888	-0.843525529
362	1	FALSE	0	FALSE	40	100	0.829537242	-3.83485782	0.282003358	0.779411765	-68.42719514	-65.22577755	-65.40979038	-63.40287061	-3.20141759	56	0.02310231	75	20	0.955769351	3.54E-16	75	0.135658313	1.349142289	0.000192731	-0.903086779	-0.88177053	-0.907979033
494	1	FALSE	0	FALSE	47	100	0.777241772	-3.88943102	0.310397795	0.731343284	-68.29299656	-63.44355131	-63.44087626	-62.44766167	-4.849445258	51	0.070083479	74	24	0.948335005	2.83E-16	74	0.352103917	0.882906199	0.000340096	-0.847951854	-0.820034945	-0.852844108
869	1	FALSE	0	FALSE	40	100	0.851607321	-4.236784467	0.286900376	0.779411765	-73.973389	-67.68620399	-66.93320158	-63.38359822	-6.287185008	56	0.069889342	75	20	0.972230024	2.51E-17	75	0.306507622	13.83256301	0.005162018	-0.802834401	-0.690157251	-0.815375655
741	1	FALSE	0	FALSE	47	100	0.778567932	-4.438332734	0.352846329	0.970149254	-68.57364073	-62.79843315	-62.91157693	-61.86375458	-5.775207588	67	0.126577364	74	8	0.99715445	2.47E-16	74	0.352562612	0.332332276	0.005722415	-0.747971268	-0.660066007	-0.796932634
325	1	FALSE	0	FALSE	40	100	0.835662806	-4.03636717	0.290369678	0.769230769	-69.89105377	-64.18512891	-62.74265855	-61.39868142	-5.705924866	50	0.047175306	72	23	0.953748112	1.76E-16	72	0.270617907	8.445195952	0.008310909	-0.795534848	-0.685303825	-0.799262279
313	1	FALSE	0	FALSE	47	100	0.825152636	-4.404626005	0.302249215	0.902777778	-79.67515656	-72.80114297	-74.28012156	-64.20970828	-6.874013595	72	0.0607649	78	7	0.984277686	1.18E-18	78	0.23994896	24.61125046	0.019079716	-0.780353329	-0.562415065	-0.859250631
816	1	FALSE	0	FALSE	47	100	0.798242351	-4.55471917	0.341352407	0.878378378	-72.94692655	-66.48711047	-66.86828239	-64.57382336	-6.459816088	74	0.104834013	79	6	0.979054346	3.01E-17	79	0.276135902	1.36465413	0.000759939	-0.793321685	-0.74568045	-0.807416036
976	1	FALSE	0	FALSE	40	100	0.836011277	-4.926907369	0.353983911	0.970149254	-69.97596228	-64.37263095	-65.19561865	-60.72138611	-5.60333133	67	0.072607261	74	8	0.99721863	1.69E-16	74	0.271463794	5.31626164	0.000280981	-0.839992235	-0.824888371	-0.833430402
138	1	FALSE	0	FALSE	47	100	0.830311496	-4.521711751	0.304720942	0.866666667	-81.08275774	-73.20725188	-73.20873104	-66.78153967	-7.875505859	75	0.09512716	79	5	0.977228826	6.01E-19	79	0.297631394	26.36585384	0.003733277	-0.786565715	-0.718307125	-0.823141138
133	1	FALSE	0	FALSE	47	100	0.791705278	-4.103175668	0.313740956	0.76056338	-71.44824746	-66.52832058	-66.46890779	-65.05709505	-4.919926873	60	0.041545331	78	19	0.954430358	6.19E-17	78	0.208946988	1.759532538	0.002774087	-0.838788585	-0.749757329	-0.855950301
567	1	FALSE	0	FALSE	40	100	0.827957748	-3.737003289	0.276340891	0.8	-68.05826497	-64.34415596	-66.29267952	-59.75357102	-3.714109016	52	0.053970103	71	20	0.968856135	4.22E-16	71	0.236537852	10.3127929	0.001731272	-0.863521646	-0.789749563	-0.879635022
457	1	FALSE	0	FALSE	30	100	0.906522397	-4.945783681	0.300137746	0.863013699	-68.62236977	-63.18400884	-63.52516456	-58.46034256	-5.438360931	71	0.013589594	70	0	0.983805221	6.08E-16	70	0.1031074	11.69846648	0.000857505	-0.889147738	-0.846049311	-0.898854591
953	1	FALSE	0	FALSE	40	100	0.83041588	-4.480250672	0.328439426	0.942028986	-68.6339053	-64.01226563	-64.34189944	-60.02878824	-4.621639667	69	0.031644341	72	4	0.993188965	3.20E-16	72	0.148113106	7.149474522	0.022831845	-0.820539701	-0.552708212	-0.894195302
907	1	FALSE	0	FALSE	30	100	0.904086957	-4.169422848	0.25664373	0.914285714	-67.85076662	-60.30536565	-59.87619397	-58.61152161	-7.545400972	69	0.035721219	71	3	0.994153987	8.73E-16	71	0.175426896	2.462944498	0.006805482	-0.77480101	-0.706464764	-0.734614638
842	1	FALSE	0	FALSE	47	100	0.78862952	-3.952889894	0.305066215	0.830769231	-70.75930188	-65.02519359	-66.81340649	-58.92254234	-5.734108285	54	0.133954572	72	19	0.971015671	8.62E-17	72	0.449817263	11.85865027	0.030065152	-0.718462434	-0.408464376	-0.791108523
729	1	FALSE	0	FALSE	40	100	0.814297253	-4.629797528	0.358664076	0.861111111	-65.00197832	-60.17961175	-60.56137936	-57.34319525	-4.822366569	69	0.067559697	69	1	0.986485292	1.82E-15	69	0.299233268	2.896896848	0.000622656	-0.831799651	-0.788584741	-0.844884488
85	1	FALSE	0	FALSE	47	100	0.786803367	-3.683010415	0.285794427	0.815384615	-70.35498549	-64.50260589	-65.18317408	-59.13261846	-5.852379596	53	0.065618327	72	20	0.966044993	1.05E-16	72	0.319851122	9.861664741	0.018896064	-0.724907785	-0.498155698	-0.789167152
682	1	FALSE	0	FALSE	47	100	0.791632606	-4.476648467	0.342373213	0.901408451	-71.43185242	-66.02717855	-67.14629603	-58.935493	-5.404673871	70	0.090662007	71	2	0.988276982	6.24E-17	71	0.361897414	17.64135307	0.004045381	-0.778411959	-0.666084255	-0.805668802
559	1	FALSE	0	FALSE	47	100	0.792415967	-4.314898847	0.329218875	0.940298507	-71.60888272	-64.67553186	-65.49898484	-59.74045029	-6.933350859	65	0.097650942	70	6	0.996338543	5.73E-17	70	0.353954915	19.76697221	0.022759018	-0.720248495	-0.473694428	-0.80120365
684	1	FALSE	0	FALSE	47	100	0.77639811	-3.828273432	0.30626135	0.776119403	-68.11532775	-64.89060123	-65.73198699	-61.63818909	-3.224726526	54	0.081343428	74	21	0.961652917	3.08E-16	74	0.293814173	3.367745538	0.001411072	-0.8330033	-0.778683751	-0.853814793
615	1	FALSE	0	FALSE	30	100	0.892436994	-4.721877325	0.309797827	0.914285714	-64.41172256	-61.30160236	-60.91755626	-60.80113642	-3.110120194	69	0.014948554	71	3	0.989981225	4.37E-15	71	0.083663297	0.416016439	0.00069347	-0.895709571	-0.853814793	-0.910891089
221	1	FALSE	0	FALSE	40	100	0.821904793	-3.595411674	0.271501469	0.815384615	-66.6751378	-62.24685333	-63.07235429	-59.12400199	-4.428284471	53	0.067753834	71	19	0.970540411	8.16E-16	71	0.282469329	3.990356069	0.002716506	-0.815375655	-0.753251796	-0.79984469
865	1	FALSE	0	FALSE	47	100	0.832060237	-4.152484506	0.278100102	0.890410959	-81.56963374	-73.52956816	-75.3267262	-65.29870926	-8.040065574	73	0.065618327	78	6	0.982972968	4.75E-19	78	0.213899914	30.91301841	0.091174562	-0.655600854	-0.134536983	-0.760434867
111	1	FALSE	0	FALSE	47	100	0.819509519	-3.802763475	0.266037714	0.8	-78.18221795	-68.19430664	-67.12990895	-60.18523972	-9.987911312	52	0.078237235	71	20	0.964084505	2.42E-18	71	0.373243328	31.47170537	0.083035945	-0.582061736	-0.246165793	-0.70937682
255	1	FALSE	0	FALSE	40	100	0.840651575	-3.975448315	0.280776131	0.676056338	-71.12414259	-66.99904397	-66.63036334	-65.18928172	-4.125098618	54	0.129877694	78	25	0.935472455	9.76E-17	78	0.471190937	1.807281183	0.003279364	-0.769714619	-0.681421083	-0.803339157
495	1	FALSE	0	FALSE	47	100	0.785962632	-4.65084243	0.361800548	0.955882353	-70.17000693	-62.68340649	-64.38603764	-58.62590934	-7.48660044	68	0.089885459	73	6	0.99756567	1.14E-16	73	0.292519816	6.665735036	0.015273781	-0.736711318	-0.52708212	-0.798679868
964	1	FALSE	0	FALSE	47	100	0.850022236	-4.318234131	0.270394729	0.537634409	-86.88619496	-82.69079068	-82.5780721	-81.63237383	-4.195404279	78	0.086390992	100	23	0.887538255	3.69E-20	100	0.337602729	1.055196053	0.000725242	-0.821044457	-0.795185401	-0.810522229
679	1	FALSE	0	FALSE	40	100	0.839584546	-4.187732918	0.296946398	0.803030303	-70.8571874	-65.56464429	-66.44962743	-60.95749909	-5.292543113	54	0.126771501	73	20	0.971400654	1.11E-16	73	0.468614685	12.25468343	0.01097226	-0.744437973	-0.558726461	-0.785866822
694	1	FALSE	0	FALSE	30	100	0.901002993	-4.445768942	0.278493964	0.955882353	-66.90133742	-60.2644289	-60.1547156	-59.61558153	-6.636908515	68	0.043874976	72	5	0.995384303	1.36E-15	72	0.197034629	0.28885262	0.008009396	-0.797165599	-0.664142885	-0.81304601
732	1	FALSE	0	FALSE	40	100	0.841573339	-4.062023155	0.285903022	0.820895522	-71.35619775	-66.19474457	-66.89376902	-61.5664888	-5.161453177	57	0.089691322	74	18	0.973090778	8.74E-17	74	0.394436607	11.39893403	0.012359675	-0.77899437	-0.585517375	-0.822558726
324	1	FALSE	0	FALSE	47	100	0.777379634	-4.125853413	0.329134497	0.969230769	-68.32209341	-63.76030989	-64.2406863	-58.76970389	-4.561783519	63	0.120170841	71	9	0.998640179	2.79E-16	71	0.344889602	8.883968517	0.005650779	-0.764511745	-0.639293341	-0.79460299
757	1	FALSE	0	FALSE	40	100	0.839119255	-4.58394653	0.325602653	0.902777778	-70.74133382	-66.16974562	-66.91622632	-64.41622098	-4.571588193	72	0.115317414	78	7	0.98559097	1.17E-16	78	0.296413971	1.681726154	0.004346801	-0.770064065	-0.654436032	-0.800621239
617	1	FALSE	0	FALSE	40	100	0.822886422	-4.229393218	0.31830411	0.9	-66.89622042	-62.158938	-62.29902682	-58.44414722	-4.737282413	68	0.041739468	70	3	0.989412892	7.35E-16	70	0.228369915	7.518037187	0.003639088	-0.865890118	-0.759075908	-0.893612891
308	1	FALSE	0	FALSE	40	100	0.835208042	-4.067007255	0.293058162	0.815384615	-69.78051615	-65.07853067	-66.57532169	-59.24595422	-4.701985485	53	0.037856727	71	19	0.963099849	1.85E-16	71	0.205836639	15.4414131	0.01237688	-0.84321491	-0.646088138	-0.900601825
794	1	FALSE	0	FALSE	40	100	0.84650024	-4.396252861	0.303690477	0.746478873	-72.61990866	-68.38878245	-68.70556498	-64.0288393	-4.231126214	59	0.043292565	78	20	0.955405223	4.78E-17	78	0.259612529	7.089762704	0.027769107	-0.783576005	-0.491166764	-0.848184818
870	1	FALSE	0	FALSE	47	100	0.864812106	-3.862393385	0.227645081	0.569892473	-91.76580163	-86.98389668	-89.75553452	-81.93537028	-4.78190495	81	0.037856727	100	20	0.892514508	3.54E-21	100	0.266625425	18.32872174	0.013326022	-0.81320132	-0.633275092	-0.86390992
94	1	FALSE	0	FALSE	47	100	0.804045781	-3.743616535	0.275500265	0.791044776	-74.31867626	-68.37697637	-69.90471218	-60.51331286	-5.941699887	55	0.058629392	74	20	0.965353919	1.55E-17	74	0.279529153	19.89184254	0.003475536	-0.837274316	-0.737914968	-0.86856921
246	1	FALSE	0	FALSE	47	100	0.777051308	-3.929444218	0.313763548	0.8	-68.25282762	-62.00336073	-61.41065351	-59.5287665	-6.249466894	52	0.101533683	72	21	0.963029735	2.88E-16	72	0.388983805	4.57130113	0.000948618	-0.809357406	-0.757134537	-0.819840808
185	1	FALSE	0	FALSE	30	100	0.887704042	-3.870514014	0.260158243	0.784615385	-63.1198899	-58.91927999	-59.0988365	-57.40118071	-4.200609901	51	0.106581246	68	18	0.965075001	8.01E-15	68	0.548073257	1.529402347	0.001165369	-0.787031644	-0.736944283	-0.790720248
191	1	FALSE	0	FALSE	47	100	0.779252346	-4.38471948	0.347892084	0.955223881	-68.71913583	-63.72807221	-62.71499615	-59.48373959	-4.991063618	66	0.074160357	71	6	0.997639529	2.30E-16	71	0.291107311	10.03261207	0.008964613	-0.804581635	-0.640846438	-0.84216657
285	1	FALSE	0	FALSE	30	100	0.899869312	-4.799753027	0.302575497	0.969230769	-66.55973942	-62.02496479	-61.3268947	-59.18500302	-4.534774625	63	0.044457387	71	9	0.99856426	1.60E-15	71	0.197037529	4.6981158	0.00273979	-0.83855562	-0.7569404	-0.84876723
613	1	FALSE	0	FALSE	47	100	0.779642396	-4.233278234	0.335495619	0.970149254	-68.802256	-64.42903473	-65.09973631	-60.22724562	-4.373221274	67	0.10036886	73	7	0.998801819	2.21E-16	73	0.360471208	7.238768472	0.002945844	-0.800427102	-0.718501262	-0.835177635
894	1	FALSE	0	FALSE	47	100	0.80866856	-4.305333701	0.312182427	0.915492958	-75.44074695	-70.37289713	-70.7909109	-64.31829642	-5.067849829	71	0.103280916	78	8	0.98477662	9.06E-18	78	0.281742037	15.08892429	0.038561413	-0.740943506	-0.390021355	-0.825470782
785	1	FALSE	0	FALSE	47	100	0.794584275	-4.361687771	0.33059416	0.890410959	-72.10240075	-67.94417639	-68.10842477	-64.90417395	-4.158224357	73	0.099398175	79	7	0.980440703	4.52E-17	79	0.294847164	3.637101243	0.007239594	-0.762220928	-0.616773442	-0.787614056
283	1	FALSE	0	FALSE	40	100	0.844072779	-4.329009996	0.301833759	0.787878788	-71.9922942	-65.16066947	-65.07188204	-59.49241042	-6.831624735	53	0.041351194	73	21	0.955378634	6.45E-17	73	0.260135076	13.46379875	0.00542637	-0.825975539	-0.71597748	-0.839448651
941	1	FALSE	0	FALSE	30	100	0.89989506	-4.678132273	0.29486641	0.861111111	-66.56745489	-61.28470072	-61.29122967	-58.10175799	-5.282754166	69	0.048534265	69	1	0.981580598	1.59E-15	69	0.271314299	9.879941608	0.000248843	-0.874781596	-0.846825859	-0.880411571
497	1	FALSE	0	FALSE	30	100	0.906404871	-4.789338391	0.290845277	0.914285714	-68.58467568	-63.25171237	-62.48332887	-59.08018033	-5.332963306	69	0.026985051	71	3	0.991050478	6.19E-16	71	0.171922686	10.07013361	0.008698128	-0.83436226	-0.676955931	-0.851096874
335	1	FALSE	0	FALSE	47	100	0.793485638	-4.702822078	0.357649717	0.833333333	-71.85169774	-65.85593324	-66.74830048	-62.96208183	-5.995764508	78	0.078819647	78	1	0.970735044	5.10E-17	78	0.295518579	3.704135917	0.003639243	-0.798019802	-0.714424384	-0.812463599
804	1	FALSE	0	FALSE	40	100	0.807080947	-3.642834568	0.288919373	0.753846154	-63.47704142	-59.52567728	-59.9697837	-57.97007344	-3.951364147	49	0.05416424	69	21	0.952068018	3.76E-15	69	0.293623666	1.513556987	0.004323942	-0.833896331	-0.748592506	-0.871481266
909	1	FALSE	0	FALSE	40	100	0.816856337	-4.421173527	0.339600929	0.914285714	-65.55703334	-61.14999132	-61.33377099	-59.25828132	-4.407042018	69	0.089108911	71	3	0.993414055	1.39E-15	71	0.366000373	2.797152431	5.43E-05	-0.83886624	-0.826441468	-0.84216657
922	1	FALSE	0	FALSE	47	100	0.775011679	-4.548710708	0.365349	0.984848485	-67.82480672	-62.38498964	-62.19397752	-59.3547077	-5.439817083	66	0.058823529	72	7	0.999425531	3.54E-16	72	0.239928748	5.488807503	0.001420385	-0.836420113	-0.775383421	-0.850320326
773	1	FALSE	0	FALSE	47	100	0.785894276	-4.299639168	0.334547531	0.915492958	-70.15499917	-65.83476238	-66.0308903	-64.59293267	-4.320236789	71	0.117258785	78	8	0.98477662	1.15E-16	78	0.315219778	0.91083347	0.000229866	-0.796932634	-0.777518928	-0.806833625
144	1	FALSE	0	FALSE	40	100	0.834542519	-3.97091012	0.286825149	0.850746269	-69.61929884	-63.67142058	-63.62443823	-60.3105364	-5.947878263	59	0.060570763	74	16	0.980862298	2.00E-16	74	0.226624322	4.927805529	0.01095172	-0.784624345	-0.624927199	-0.851679286
824	1	FALSE	0	FALSE	40	100	0.858105466	-5.013731362	0.330736222	0.82278481	-75.76450621	-69.28109196	-70.23669818	-63.02878964	-6.483414248	79	0.024655407	78	0	0.964094489	1.07E-17	78	0.185705311	15.4460617	0.043180175	-0.757716948	-0.439526306	-0.877111241
888	1	FALSE	0	FALSE	40	100	0.822011064	-4.532929741	0.34217231	0.984848485	-66.69901318	-62.76621182	-62.77480809	-60.69223215	-3.932801359	66	0.129877694	73	8	0.999403459	8.07E-16	73	0.399224234	1.767041672	0.004402539	-0.763113958	-0.645505727	-0.792079208
927	1	FALSE	0	FALSE	40	100	0.844151846	-3.965093797	0.276377199	0.776119403	-72.01258235	-66.98889937	-68.0702817	-60.63709847	-5.023682978	54	0.075713454	74	21	0.969189448	6.39E-17	74	0.423826271	14.41459776	0.01167034	-0.791186177	-0.60434867	-0.824888371
651	1	FALSE	0	FALSE	47	100	0.85300992	-4.052144582	0.250752717	0.537634409	-87.83192606	-82.9407562	-83.37205403	-80.93025179	-4.891169854	78	0.079984469	100	23	0.887538255	2.34E-20	100	0.401783644	4.259347924	0.003484988	-0.819258396	-0.716365754	-0.84080761
862	1	FALSE	0	FALSE	30	100	0.897858004	-4.584266085	0.292206009	0.914285714	-65.96310709	-61.80694813	-61.97471027	-58.41795347	-4.156158965	69	0.026014366	71	3	0.992361462	2.11E-15	71	0.160056866	4.167985795	0.003692682	-0.868608037	-0.763929334	-0.900601825
452	1	FALSE	0	FALSE	47	100	0.767740938	-4.24301911	0.347894622	0.885714286	-66.32997621	-62.21658863	-62.84816526	-57.01025089	-4.113387588	67	0.056688022	69	3	0.988582011	7.28E-16	69	0.250271794	10.07870364	0.000534489	-0.873422636	-0.832653854	-0.882158804
770	1	FALSE	0	FALSE	40	100	0.81748288	-4.450601054	0.341145257	0.984848485	-65.69410984	-62.58308422	-63.27072981	-59.54236069	-3.111025615	66	0.064453504	72	7	0.999477089	1.30E-15	72	0.219611818	2.907972248	0.000129187	-0.864142885	-0.844884488	-0.870316443
149	1	FALSE	0	FALSE	40	100	0.848234075	-4.639788643	0.318372596	0.970149254	-73.07429412	-66.73565911	-66.44258906	-60.25508321	-6.338635006	67	0.030479519	73	7	0.998819543	3.85E-17	73	0.132942274	18.6081508	0.006679551	-0.80990099	-0.699087556	-0.797320909
585	1	FALSE	0	FALSE	40	100	0.823247056	-4.679763123	0.351763122	0.9	-66.97775039	-61.06961935	-62.09782582	-57.33228362	-5.908131039	68	0.029314696	70	3	0.989769831	7.06E-16	70	0.152856226	8.379969803	0.007426046	-0.839720443	-0.693845855	-0.879829159
212	1	FALSE	0	FALSE	40	100	0.852096805	-4.266517581	0.288354047	0.732394366	-74.10554997	-66.93500307	-67.05004361	-63.72927555	-7.170546904	58	0.079790332	78	21	0.957552718	2.35E-17	78	0.278331561	9.684028448	0.001115374	-0.832459717	-0.775383421	-0.850126189
806	1	FALSE	0	FALSE	47	100	0.808647	-4.463939687	0.323705597	0.970149254	-75.43545104	-67.3397759	-66.49366107	-60.41386794	-8.095675141	67	0.048728402	73	7	0.998801819	9.08E-18	73	0.231045467	23.25204048	0.016095368	-0.774568045	-0.590370802	-0.792661619
790	1	FALSE	0	FALSE	40	100	0.828689913	-3.969945021	0.292811504	0.984615385	-68.22885736	-60.95376187	-62.08943184	-58.31089644	-7.275095496	64	0.091244419	72	9	0.999377068	3.89E-16	72	0.355437208	4.904251327	0.003409893	-0.80314502	-0.707629586	-0.818287711
225	1	FALSE	0	FALSE	30	100	0.889588648	-4.825634487	0.321282934	0.873239437	-63.62763716	-59.17629937	-59.60959534	-56.80444722	-4.45133779	68	0.028344011	69	2	0.988738804	6.31E-15	69	0.138677917	2.283635121	0.000183365	-0.889108911	-0.867404387	-0.891477383
374	1	FALSE	0	FALSE	40	100	0.815297749	-4.071308314	0.314354851	0.861538462	-65.21806581	-62.00622271	-61.41762782	-61.10645754	-3.211843094	56	0.104057465	72	17	0.977351478	1.64E-15	72	0.439284448	1.515402371	0.000166971	-0.80990099	-0.789749563	-0.816928752
134	1	FALSE	0	FALSE	47	100	0.776215363	-3.75106598	0.300242704	0.803030303	-68.076931	-63.68305107	-63.57733808	-60.07377765	-4.393879927	54	0.113958455	73	20	0.966425292	3.14E-16	73	0.41250791	5.120608431	0.002150678	-0.779266162	-0.696757911	-0.797515046
681	1	FALSE	0	FALSE	47	100	0.775274143	-3.912055246	0.313976826	0.846153846	-67.87966734	-61.53878315	-61.42782863	-57.95801516	-6.34088419	55	0.071248301	71	17	0.973855922	3.45E-16	71	0.315982626	6.937793781	0.00052163	-0.834129295	-0.802950883	-0.832653854
601	1	FALSE	0	FALSE	40	100	0.848818721	-3.883962408	0.265903928	0.787878788	-73.22868313	-67.09708399	-68.54665767	-60.21728279	-6.131599138	53	0.055717336	73	21	0.961938082	3.58E-17	73	0.327636524	20.72434825	0.022286968	-0.744748593	-0.537565521	-0.820229082
387	1	FALSE	0	FALSE	47	100	0.799535992	-4.663030377	0.348065664	0.970149254	-73.24925406	-65.14251587	-64.87104396	-58.57968031	-8.106738182	67	0.068530382	72	6	0.998066011	2.60E-17	72	0.27817714	19.05740277	0.015025817	-0.751698699	-0.592312172	-0.785866822
1	1	FALSE	0	FALSE	40	100	0.822179669	-3.819004549	0.2881149	0.815384615	-66.73692216	-61.89673632	-62.31175512	-59.23645357	-4.840185842	53	0.120947389	72	20	0.96734683	7.93E-16	72	0.489990345	3.467582659	0.001906576	-0.789283634	-0.716171617	-0.814793244
544	1	FALSE	0	FALSE	40	100	0.859693835	-4.387678425	0.287547412	0.776119403	-76.21479162	-69.65555663	-71.41136733	-62.35720726	-6.559234985	54	0.042710153	74	21	0.965491558	8.60E-18	74	0.283770546	29.22861148	0.035887176	-0.739739856	-0.492331586	-0.833042128
433	1	FALSE	0	FALSE	40	100	0.8266768	-4.018008421	0.298455453	0.791044776	-67.76154647	-63.47884255	-63.99915799	-60.85408655	-4.282703918	55	0.057852844	74	20	0.961810115	4.86E-16	74	0.255097337	3.642082705	0.0001629	-0.865035915	-0.851096874	-0.868957484
652	1	FALSE	0	FALSE	47	100	0.808501483	-4.571276715	0.331645075	0.833333333	-75.39972281	-69.45490534	-71.6595244	-63.02505053	-5.944817468	78	0.068918657	78	1	0.970735044	9.24E-18	78	0.26998627	16.8438695	0.014885093	-0.789982528	-0.572898466	-0.847019996
990	1	FALSE	0	FALSE	40	100	0.821235469	-4.071298328	0.308139913	0.984848485	-66.52509009	-61.13920254	-61.30753122	-59.08096625	-5.385887548	66	0.124247719	72	7	0.999456497	8.77E-16	72	0.323321854	2.221284411	0.000319408	-0.787109299	-0.758299359	-0.797709183
357	1	FALSE	0	FALSE	40	100	0.828424281	-4.266825183	0.315002903	0.865671642	-68.16688156	-63.63597326	-63.51865502	-60.73141669	-4.530908295	60	0.086779266	74	15	0.985423624	4.00E-16	74	0.321858256	3.887992864	0.000206706	-0.840031062	-0.815181518	-0.844496214
972	1	FALSE	0	FALSE	40	100	0.819768059	-4.616557421	0.351153358	0.928571429	-66.19808562	-62.80988401	-62.78220049	-60.55897766	-3.388201609	70	0.066783149	73	4	0.993967434	1.03E-15	73	0.317645417	2.67511241	9.47E-05	-0.857270433	-0.849155504	-0.851485149
876	1	FALSE	0	FALSE	30	100	0.899387087	-5.178908541	0.327350314	0.890410959	-66.41560774	-61.99924906	-61.22040438	-59.86947509	-4.416358683	73	0.027955737	72	0	0.982887169	1.71E-15	72	0.182184435	4.647206219	0.000785922	-0.880761017	-0.834401087	-0.884876723
971	1	FALSE	0	FALSE	47	100	0.812152289	-4.605433928	0.330178292	0.939393939	-76.30440136	-69.02986478	-71.56067521	-58.17023831	-7.274536583	63	0.045622209	69	7	0.995241837	5.98E-18	69	0.236255828	40.21852561	0.158218942	-0.683401281	0.026014366	-0.850320326
451	1	FALSE	0	FALSE	47	100	0.841266286	-4.7413602	0.307018496	0.677083333	-84.21936768	-79.85438847	-80.29447843	-77.53284052	-4.364979212	96	0.0607649	97	2	0.919693393	1.33E-19	97	0.26998201	1.72139885	0.001211546	-0.840574646	-0.780430984	-0.855173753
139	1	FALSE	0	FALSE	40	100	0.836006406	-4.595152976	0.330154192	0.878378378	-69.97477409	-65.78115724	-65.93046001	-65.26797161	-4.193616847	74	0.071248301	79	6	0.978705487	1.69E-16	79	0.227700038	0.176408905	0.004587955	-0.824616579	-0.705105805	-0.857115123
683	1	FALSE	0	FALSE	47	100	0.776400855	-4.198849819	0.335904755	0.984615385	-68.11590475	-60.84756942	-61.86417749	-56.54401545	-7.268335329	64	0.105998835	71	8	0.999488284	3.08E-16	71	0.366089533	6.850245049	0.005242013	-0.757600466	-0.657542225	-0.783537177
354	1	FALSE	0	FALSE	40	100	0.854503792	-4.083806845	0.273364575	0.833333333	-74.76186793	-68.15252308	-69.20293279	-59.71968989	-6.609344849	56	0.090273733	73	18	0.973326311	1.72E-17	73	0.400358468	24.66851164	0.015238527	-0.779926228	-0.561056106	-0.825664919
426	1	FALSE	0	FALSE	40	100	0.81766927	-3.78671161	0.290075821	0.9	-65.73497942	-60.76592817	-61.06062975	-57.01823865	-4.969051252	68	0.058823529	70	3	0.990948725	1.28E-15	70	0.224146102	5.043408265	0.000556085	-0.844884488	-0.823529412	-0.835760047
446	1	FALSE	0	FALSE	47	100	0.769009762	-4.272112075	0.349033625	0.914285714	-66.58743971	-61.42039812	-60.36284767	-59.33705123	-5.167041598	69	0.09046787	71	3	0.991499319	6.43E-16	71	0.371392015	5.608970798	0.000432815	-0.820500874	-0.787225781	-0.825664919
917	1	FALSE	0	FALSE	47	100	0.85203846	-4.09193405	0.254195109	0.688172043	-87.52232429	-83.32071683	-83.95204881	-80.76647803	-4.201607456	92	0.015530965	100	9	0.923735962	2.72E-20	100	0.129890505	6.241325164	0.000148032	-0.915200932	-0.89497185	-0.918656572
788	1	FALSE	0	FALSE	40	100	0.811422238	-3.894482637	0.304564836	0.8	-64.38745072	-59.53377841	-59.8441274	-57.06631245	-4.853672311	52	0.126577364	69	18	0.965297151	2.43E-15	69	0.402955546	3.982431977	0.001845915	-0.771034751	-0.721801592	-0.793438167
503	1	FALSE	0	FALSE	47	100	0.77088242	-3.857583692	0.31350483	0.805970149	-66.9700257	-62.63560733	-63.179712	-61.26602424	-4.33441837	56	0.126189089	74	19	0.970728079	5.35E-16	74	0.449367477	1.706839735	0.000264326	-0.789283634	-0.770724131	-0.789361289
867	1	FALSE	0	FALSE	40	100	0.818010496	-3.947391517	0.302038383	0.815384615	-65.80990832	-60.18737485	-60.37766797	-58.95804678	-5.622533464	53	0.084061347	72	20	0.967942529	1.23E-15	72	0.322469441	0.761049564	0.000315131	-0.832925646	-0.804698117	-0.837895554
496	1	FALSE	0	FALSE	40	100	0.837492337	-4.193570627	0.299666824	0.785714286	-70.33886253	-66.234172	-65.18237012	-63.83177307	-4.104690538	60	0.090662007	77	18	0.963583845	1.42E-16	77	0.333031421	4.81895891	5.70E-05	-0.839448651	-0.830130072	-0.838283828
275	1	FALSE	0	FALSE	40	100	0.827162018	-3.958700217	0.293552051	0.803030303	-67.87368331	-61.97318151	-60.92111643	-60.52841278	-5.900501798	54	0.061735585	73	20	0.963534355	4.61E-16	73	0.273669629	4.000221448	0.006255231	-0.785983304	-0.688992429	-0.823917686
499	1	FALSE	0	FALSE	47	100	0.785108453	-3.838262181	0.299345835	0.8	-69.98281287	-63.81361226	-64.77110251	-57.173854	-6.169200615	52	0.101921957	71	20	0.964084505	1.25E-16	71	0.464969996	14.51655202	0.001755608	-0.788623568	-0.741797709	-0.804115706
498	1	FALSE	0	FALSE	40	100	0.839227247	-4.348105719	0.308727085	0.833333333	-70.76819302	-65.65019373	-65.85401072	-63.40257918	-5.117999291	78	0.064259367	78	1	0.97039508	1.16E-16	78	0.2893874	3.185768616	0.002054789	-0.810211609	-0.742574257	-0.807416036
799	1	FALSE	0	FALSE	47	100	0.792081212	-4.328339971	0.330580415	0.942028986	-71.53315043	-65.93779088	-67.76174076	-61.27908405	-5.595359544	69	0.081343428	75	7	0.993848242	5.94E-17	75	0.321784673	13.39520258	0.0018324	-0.827062706	-0.753445933	-0.835760047
504	1	FALSE	0	FALSE	40	100	0.816871856	-4.322208521	0.331981969	0.902777778	-65.56042299	-61.04628239	-61.19685586	-59.19796559	-4.514140599	72	0.023878858	72	1	0.986511582	1.39E-15	72	0.124418755	2.394007704	0.000605458	-0.879829159	-0.843913803	-0.894195302
903	1	FALSE	0	FALSE	40	100	0.849964922	-4.162268141	0.283683554	0.838235294	-73.53310404	-67.33606783	-69.43674753	-62.03837441	-6.19703621	60	0.051252184	75	16	0.97867713	3.09E-17	75	0.25220165	19.79699664	0.017209461	-0.785633858	-0.555231994	-0.83750728
370	1	FALSE	0	FALSE	47	100	0.771445148	-3.733857834	0.302966226	0.791044776	-67.08560291	-62.78235564	-63.72044186	-60.95063593	-4.303247268	55	0.123859445	74	20	0.965353919	5.06E-16	74	0.426375188	2.582574191	0.006744621	-0.757367501	-0.614637934	-0.798874005
864	1	FALSE	0	FALSE	40	100	0.847882096	-4.619449594	0.317410193	0.890410959	-72.98163255	-68.12772777	-70.27853362	-63.52805181	-4.853904775	73	0.063676956	78	6	0.983414264	4.02E-17	78	0.254840179	12.88174541	0.001557872	-0.845622209	-0.776354106	-0.864686469
841	1	FALSE	0	FALSE	40	100	0.838538821	-4.31746411	0.307333153	0.866666667	-70.59727933	-66.91978258	-67.3698616	-65.42889641	-3.677496748	75	0.075907591	80	6	0.973908814	1.26E-16	80	0.24129352	0.870959093	0.000583591	-0.840535818	-0.797515046	-0.849737915
919	1	FALSE	0	FALSE	40	100	0.830584549	-3.737374567	0.273816372	0.75	-68.67370936	-64.36023639	-63.97175659	-62.29297273	-4.313472967	54	0.087361677	75	22	0.95313826	3.14E-16	75	0.365193386	4.800696746	0.003151394	-0.79685498	-0.703940982	-0.82100563
218	1	FALSE	0	FALSE	40	100	0.829207908	-3.808412557	0.280384726	0.753846154	-68.34998953	-62.32105357	-62.24619198	-59.38348894	-6.028935961	49	0.091438556	72	24	0.948762515	3.67E-16	72	0.373719752	8.525363234	0.001262147	-0.773519705	-0.716754028	-0.782178218
472	1	FALSE	0	FALSE	47	100	0.849799232	-4.59250075	0.287819946	0.698924731	-86.81636189	-82.17084163	-82.66143025	-79.36882407	-4.645520264	93	0.053581829	100	8	0.92406535	3.82E-20	100	0.279707568	2.832415777	0.011840842	-0.797087944	-0.624927199	-0.850126189
944	1	FALSE	0	FALSE	40	100	0.819891846	-3.775071973	0.287026399	0.815384615	-66.22556775	-61.35625797	-62.19745826	-59.16683036	-4.869309783	53	0.123665308	72	20	0.958446554	1.01E-15	72	0.421648079	3.873322386	0.004594509	-0.772316055	-0.652494661	-0.791885071
311	1	FALSE	0	FALSE	30	100	0.901730178	-4.706264667	0.29360883	0.878378378	-67.12251659	-62.05899562	-62.63055614	-59.5806235	-5.063520973	74	0.04620462	74	1	0.979019471	1.23E-15	74	0.213720322	1.991413409	0.000300364	-0.865463017	-0.846825859	-0.86721025
338	1	FALSE	0	FALSE	40	100	0.841940994	-3.972682306	0.279229201	0.830769231	-71.44913201	-62.76870659	-62.80864221	-57.52319195	-8.680425417	54	0.083478936	72	19	0.967608441	8.36E-17	72	0.333492276	12.94996002	0.070157512	-0.63630363	-0.187342264	-0.742768394
606	1	FALSE	0	FALSE	47	100	0.793450328	-3.952195368	0.300596923	0.746478873	-71.8436624	-66.92867817	-66.92275639	-63.74013661	-4.914984227	59	0.155697923	78	20	0.948768768	5.11E-17	78	0.429293531	6.989233202	0.000129379	-0.76924869	-0.753445933	-0.769753446
727	1	FALSE	0	FALSE	30	100	0.88733759	-3.895400759	0.262312029	0.584615385	-63.02215124	-57.82807798	-57.97391251	-55.72038602	-5.19407326	38	0.021743351	68	31	0.892445518	8.39E-15	68	0.221875363	3.044618394	0.007020216	-0.835954184	-0.723742963	-0.872646088
766	1	FALSE	0	FALSE	30	100	0.896280573	-4.866185594	0.312836714	0.890410959	-65.50334281	-61.80815288	-61.98107926	-59.19531483	-3.695189931	73	0.021355077	72	0	0.983635653	2.62E-15	72	0.135026698	4.222622293	0.004043361	-0.882780043	-0.769559309	-0.907396622
536	1	FALSE	0	FALSE	40	100	0.810738964	-3.749820235	0.29390619	0.769230769	-64.24278068	-59.22506063	-58.36136623	-57.37202176	-5.017720054	50	0.086973403	69	20	0.95436537	2.61E-15	69	0.337854274	3.928801616	0.004822322	-0.783576005	-0.684139002	-0.805862939
633	1	FALSE	0	FALSE	40	100	0.85119014	-4.808854091	0.326176271	0.955882353	-73.8610935	-66.733137	-68.16244857	-60.74901788	-7.1279565	68	0.080178606	73	6	0.997699826	2.64E-17	73	0.329599062	25.2643643	0.00523293	-0.795690157	-0.691710348	-0.806251213
214	1	FALSE	0	FALSE	40	100	0.824283847	-4.335449216	0.324720535	0.970149254	-67.21307173	-60.45754267	-60.13001766	-58.65376434	-6.755529056	67	0.02310231	72	6	0.997935973	6.31E-16	72	0.11038904	4.641991798	0.020522673	-0.767617938	-0.607260726	-0.841001747
528	1	FALSE	0	FALSE	40	100	0.84465643	-4.730043784	0.329063686	0.915492958	-72.14229893	-67.93330487	-68.11454051	-63.02814411	-4.208994058	71	0.106387109	78	8	0.988061511	6.00E-17	78	0.31609783	9.234533077	0.001157085	-0.800077655	-0.749369055	-0.799650553
923	1	FALSE	0	FALSE	47	100	0.852199158	-4.532673546	0.281394813	0.698924731	-87.57339773	-82.42922105	-83.2863997	-78.86749628	-5.144176687	93	0.025237818	100	8	0.92406535	2.65E-20	100	0.157147253	5.394871286	0.026354937	-0.825781402	-0.536594836	-0.903708018
842	1	FALSE	0	FALSE	30	100	0.852475688	-4.429961409	0.34826652	0.753846154	-54.93423615	-49.70985116	-49.65011937	-47.08869526	-5.224384991	49	0.073577946	56	8	0.963346069	3.72E-13	56	0.297646343	6.464372411	0.003772481	-0.829159387	-0.720248495	-0.851679286
838	1	FALSE	0	FALSE	47	100	0.846385229	-3.978626689	0.252673319	0.698924731	-85.76003086	-82.50632691	-82.14997283	-80.71277308	-3.253703944	93	0.059211804	100	8	0.92406535	6.34E-20	100	0.302795282	2.082746612	0.002238237	-0.829508833	-0.750922151	-0.846825859
417	1	FALSE	0	FALSE	40	100	0.822490968	-4.848184967	0.36536929	1	-66.80700907	-61.2356455	-60.03849478	-59.32546204	-5.571363573	65	0.099204038	72	8	1	7.66E-16	72	0.386572095	4.565566077	0.02107678	-0.736361871	-0.481071637	-0.792079208
349	1	FALSE	0	FALSE	40	100	0.853117939	-4.371046842	0.294220889	0.915492958	-74.38267059	-67.17334588	-68.45922445	-61.10288307	-7.209324706	71	0.054358377	78	8	0.984564378	2.06E-17	78	0.194683659	11.85788915	0.052120065	-0.755464958	-0.348476024	-0.860221316
980	1	FALSE	0	FALSE	30	100	0.923877477	-3.891356534	0.21109182	0.732394366	-74.78370028	-69.3302497	-70.89447014	-62.17542039	-5.453450582	58	0.04426325	78	21	0.945593285	3.40E-17	78	0.22079511	16.49180889	0.003680452	-0.853193555	-0.745874587	-0.876334692
301	1	FALSE	0	FALSE	30	100	0.903261994	-4.854446161	0.300228813	0.901408451	-67.59383537	-61.30508089	-61.91306893	-56.38555326	-6.288754473	70	0.018831295	71	2	0.985090556	9.85E-16	71	0.133156902	9.020985229	0.040671895	-0.806367696	-0.44845661	-0.908561444
895	1	FALSE	0	FALSE	40	100	0.843068573	-4.428812064	0.309969501	0.746478873	-71.73551126	-64.79772691	-64.56167315	-61.72880675	-6.937784356	59	0.02116094	78	20	0.935130164	7.29E-17	78	0.127916026	4.546477281	0.01110562	-0.819297224	-0.661619103	-0.862745098
462	1	FALSE	0	FALSE	30	100	0.914151487	-4.406500769	0.255194986	0.791044776	-71.17649797	-65.50815646	-65.73442191	-60.42616881	-5.668341509	55	0.010483401	74	20	0.967991281	1.84E-16	74	0.087585169	15.21524665	0.037908342	-0.834983498	-0.487284023	-0.911861774
341	1	FALSE	0	FALSE	47	100	0.773583311	-4.072549445	0.328443582	0.803030303	-67.52736416	-62.44088467	-63.28368847	-58.33749428	-5.086479496	54	0.119006018	73	20	0.966425292	4.09E-16	73	0.496052076	5.676991444	0.001662037	-0.775189284	-0.71267715	-0.789555426
725	1	FALSE	0	FALSE	47	100	0.766597847	-4.16059047	0.342229422	0.955223881	-66.09922748	-60.6117278	-62.12157558	-57.5891144	-5.487499675	66	0.059405941	71	6	0.997639529	8.13E-16	71	0.218843358	7.235427211	0.010994214	-0.812347117	-0.635216463	-0.874781596
49	1	FALSE	0	FALSE	30	100	0.901476545	-4.611553952	0.28811169	0.863636364	-67.04518658	-61.40977069	-60.828083	-59.90765378	-5.635415895	58	0.035332945	73	16	0.979268152	1.27E-15	73	0.189578368	4.656532023	0.010777554	-0.80330033	-0.662007377	-0.821393904
963	1	FALSE	0	FALSE	40	100	0.827213635	-4.219905967	0.312864917	0.928571429	-67.88563103	-63.57866206	-64.13283797	-60.7381741	-4.30696897	70	0.050087362	75	6	0.99111034	4.58E-16	75	0.220769742	4.370739952	0.000108462	-0.874859251	-0.85866822	-0.876140555
810	1	FALSE	0	FALSE	30	100	0.907172657	-4.901983683	0.296336966	0.941176471	-68.83178857	-62.03071313	-61.5798948	-60.21088683	-6.801075434	67	0.063676956	75	9	0.995113959	5.52E-16	75	0.271833407	3.423932945	0.002361632	-0.786216269	-0.737332557	-0.787614056
849	1	FALSE	0	FALSE	47	100	0.795392802	-4.254593095	0.32167803	0.939393939	-72.28776019	-65.15659515	-67.28361498	-55.78968243	-7.131165035	63	0.08522617	69	7	0.995241837	4.13E-17	69	0.376640407	28.32463809	0.069259469	-0.698932246	-0.230828965	-0.796156086
287	1	FALSE	0	FALSE	47	100	0.78462527	-3.869878529	0.302243733	0.835820896	-69.87725205	-62.84104065	-63.2619948	-59.07883062	-7.036211403	58	0.104251602	74	17	0.97701915	1.32E-16	74	0.352166613	7.898191361	0.010060408	-0.715472724	-0.550378567	-0.726266744
147	1	FALSE	0	FALSE	40	100	0.830176727	-3.756054834	0.275583652	0.830769231	-68.57753585	-64.23434711	-65.04552903	-58.29547309	-4.343188743	54	0.069695205	72	19	0.972567061	3.29E-16	72	0.290169182	12.18787546	0.056749097	-0.755775578	-0.330033003	-0.859444768
154	1	FALSE	0	FALSE	40	100	0.835172242	-4.363443246	0.314459473	0.9	-69.77182737	-63.42031956	-65.22862714	-57.45557739	-6.351507812	68	0.050087362	70	3	0.991068091	1.86E-16	70	0.176406074	20.90722179	0.016132398	-0.803494467	-0.577169482	-0.85536789
471	1	FALSE	0	FALSE	47	100	0.782972958	-3.938464969	0.309103751	0.915492958	-69.51805347	-66.26174884	-65.86533761	-64.03863825	-3.256304629	71	0.128324597	78	8	0.98477662	1.57E-16	78	0.321015105	3.218583538	0.000121163	-0.804426325	-0.787614056	-0.806833625
379	1	FALSE	0	FALSE	40	100	0.813959107	-4.58743823	0.355779848	0.984615385	-64.92920871	-60.87681979	-60.65643018	-59.12114115	-4.05238892	64	0.075519317	72	9	0.99940175	1.88E-15	72	0.219480811	2.902534674	0.001018916	-0.841040575	-0.79654436	-0.859056494
280	1	FALSE	0	FALSE	40	100	0.820110438	-4.542255416	0.345101276	0.953846154	-66.27414407	-59.31568565	-60.66263057	-55.51985599	-6.958458426	62	0.086585129	69	8	0.99622282	9.89E-16	69	0.332759971	10.74958656	0.003200329	-0.761832654	-0.703552708	-0.762182101
796	1	FALSE	0	FALSE	40	100	0.804387296	-3.95306532	0.316233677	0.723076923	-62.92240072	-57.0516073	-57.52034565	-52.95486549	-5.870793423	47	0.075907591	66	20	0.951666093	4.90E-15	66	0.273727288	7.250294744	0.002103762	-0.796117259	-0.758105222	-0.767229664
975	1	FALSE	0	FALSE	40	100	0.837463334	-3.846650137	0.274905648	0.8	-70.33172433	-63.05853927	-61.17954465	-59.06889806	-7.273185063	52	0.07862551	72	21	0.967019041	1.42E-16	72	0.400894234	13.45047625	0.007401491	-0.768278004	-0.6354106	-0.780430984
468	1	FALSE	0	FALSE	47	100	0.765441603	-4.193049259	0.3460136	0.984848485	-65.86697032	-61.74537779	-61.69226008	-59.04360379	-4.121592535	66	0.11492914	72	7	0.999425531	9.10E-16	72	0.381266221	5.332175087	0.001038085	-0.780314502	-0.749369055	-0.768200349
297	1	FALSE	0	FALSE	40	100	0.838161886	-4.725892119	0.336874746	0.890410959	-70.50400727	-65.09470683	-64.34881097	-63.30614849	-5.409300445	73	0.084255484	78	6	0.982986622	1.31E-16	78	0.284230978	4.397837917	0.000342218	-0.825082508	-0.805474665	-0.823335275
413	1	FALSE	0	FALSE	40	100	0.837224169	-3.969312031	0.283921006	0.757142857	-70.27290937	-65.89111185	-66.31356994	-62.35193195	-4.381797526	58	0.076684139	77	20	0.952136546	1.47E-16	77	0.317092567	7.335110912	0.004680501	-0.813744904	-0.695981363	-0.83556591
305	1	FALSE	0	FALSE	40	100	0.821532325	-3.803844461	0.287606308	0.787878788	-66.59156905	-62.91948293	-61.50401049	-61.06726219	-3.67208612	53	0.11822947	73	21	0.966733859	8.50E-16	73	0.45132868	5.527217081	0.001586953	-0.795845467	-0.728984663	-0.812075325
57	1	FALSE	0	FALSE	30	100	0.898620731	-4.431956095	0.281321417	0.96969697	-66.18796709	-61.61269118	-62.28716833	-58.65093803	-4.575275905	65	0.024267133	73	9	0.998869053	1.90E-15	73	0.135899341	4.177450743	0.001064957	-0.873733256	-0.815958066	-0.886818094
91	1	FALSE	0	FALSE	47	100	0.791979893	-4.311784043	0.329417239	0.984848485	-71.51025299	-63.74985935	-65.45154122	-58.6462295	-7.760393636	66	0.039992235	72	7	0.999425531	6.01E-17	72	0.173733618	20.6171473	0.025851824	-0.756629781	-0.560279557	-0.850514463
454	1	FALSE	0	FALSE	40	100	0.810771484	-4.297163611	0.336770584	0.8	-64.24965417	-59.49209745	-59.52880334	-57.3360544	-4.757556717	52	0.066977286	71	20	0.963250289	2.60E-15	71	0.322558374	2.197146817	0.000985655	-0.836187148	-0.791108523	-0.838477965
187	1	FALSE	0	FALSE	30	100	0.900213503	-4.457190575	0.280443459	0.942028986	-66.66303961	-62.1985318	-62.42305749	-60.66302501	-4.464507809	69	0.029897107	75	7	0.991384287	1.52E-15	75	0.185030079	1.592452404	0.000301578	-0.887555814	-0.864686469	-0.888177053
967	1	FALSE	0	FALSE	40	100	0.831546708	-4.124720893	0.301161322	0.791044776	-68.90152831	-63.31533714	-64.67476349	-59.79581874	-5.586191173	55	0.08192584	74	20	0.968924852	2.82E-16	74	0.411126349	9.922017465	0.001454038	-0.823490584	-0.774412735	-0.812269462
958	1	FALSE	0	FALSE	47	100	0.818816664	-3.945736935	0.276686303	0.6375	-78.00214279	-73.10234715	-73.96656992	-68.58464309	-4.89979564	66	0.067947971	87	22	0.919331146	2.64E-18	87	0.239377197	7.57981088	0.000450544	-0.831527859	-0.813628422	-0.826247331
940	1	FALSE	0	FALSE	40	100	0.8150004	-4.079453629	0.315294711	0.784615385	-65.15372232	-58.69462311	-59.66927344	-55.84720994	-6.459099215	51	0.051834595	71	21	0.975334087	1.69E-15	71	0.273627191	2.861942029	0.000210652	-0.849699088	-0.833236265	-0.851485149
270	1	FALSE	0	FALSE	30	100	0.894255402	-4.607414642	0.299417095	0.928571429	-64.92322381	-61.8294309	-61.38085731	-58.96378551	-3.093792908	70	0.034750534	72	3	0.99450475	3.44E-15	72	0.170415479	4.744193773	0.001031979	-0.87412153	-0.832653854	-0.862745098
467	1	FALSE	0	FALSE	47	100	0.84810473	-4.241159848	0.267562821	0.698924731	-86.2890962	-82.2992421	-82.03707025	-79.34119919	-3.9898541	93	0.046592895	100	8	0.92406535	4.92E-20	100	0.353102076	4.609524522	0.000278082	-0.878586682	-0.857697534	-0.888759464
165	1	FALSE	0	FALSE	47	100	0.766402333	-4.087915215	0.336435228	0.984615385	-66.05987351	-61.46565593	-62.33810794	-57.30833315	-4.594217571	64	0.076684139	71	8	0.999488284	8.29E-16	71	0.214556254	8.824827533	0.003552441	-0.811842361	-0.72723743	-0.849932052
123	1	FALSE	0	FALSE	47	100	0.796189603	-4.09898648	0.309154196	0.815384615	-72.47114955	-66.30761507	-66.54504909	-58.57168467	-6.163534479	53	0.04620462	72	20	0.966044993	3.78E-17	72	0.263720668	23.58434382	0.11558543	-0.720093186	-0.112211221	-0.869345758
156	1	FALSE	0	FALSE	40	100	0.815473156	-4.427040183	0.341622612	0.984615385	-65.25607077	-60.41954472	-60.52906783	-57.06583802	-4.836526041	64	0.090662007	71	8	0.999542346	1.61E-15	71	0.276882508	5.546702479	0.000822763	-0.823490584	-0.77344205	-0.832071442
132	1	FALSE	0	FALSE	47	100	0.774004178	-3.904745503	0.31453214	0.768115942	-67.61480967	-63.62328563	-63.77577968	-61.17791129	-3.991524032	57	0.108910891	76	20	0.958286974	3.92E-16	76	0.370181847	2.384208138	0.001124295	-0.798912832	-0.744321491	-0.814793244
832	1	FALSE	0	FALSE	47	100	0.784890823	-4.227135861	0.32988669	0.942028986	-69.93523806	-65.6510604	-66.38167823	-60.43447965	-4.284177655	69	0.060182489	76	8	0.991613997	1.28E-16	76	0.205709902	9.435784031	0.000226146	-0.865191225	-0.839060377	-0.872646088
736	1	FALSE	0	FALSE	47	100	0.850464495	-3.949825076	0.246896921	0.576086957	-87.02499455	-80.67506594	-81.86979013	-77.15205251	-6.349928608	80	0.07396622	99	20	0.894361667	3.45E-20	99	0.317122431	6.219593978	0.049801425	-0.715278587	-0.324014754	-0.829935935
431	1	FALSE	0	FALSE	47	100	0.771468492	-4.447683462	0.36086234	0.955223881	-67.09040348	-61.15737972	-62.65740177	-55.91676114	-5.933023752	66	0.079790332	71	6	0.997639529	5.04E-16	71	0.384725555	10.38050699	0.00094598	-0.783148903	-0.737332557	-0.796156086
194	1	FALSE	0	FALSE	40	100	0.832550175	-4.635740723	0.337259725	0.915492958	-69.14051856	-62.40814173	-63.2077071	-57.27802118	-6.732376832	71	0.048145991	73	3	0.992422929	2.52E-16	73	0.176880435	10.87895274	0.005676683	-0.813900214	-0.691127936	-0.834012813
72	1	FALSE	0	FALSE	40	100	0.833221707	-4.32828527	0.314132993	0.915492958	-69.30125518	-64.93833578	-65.35608125	-62.17258771	-4.362919402	71	0.068530382	78	8	0.983837898	2.33E-16	78	0.234387933	3.16027777	0.001042943	-0.849310813	-0.792467482	-0.859833042
400	1	FALSE	0	FALSE	40	100	0.835409519	-4.169280153	0.30020777	0.757142857	-69.82945049	-65.58920769	-66.57931768	-61.4943455	-4.240242806	58	0.133566298	77	20	0.958820373	1.81E-16	77	0.413521886	7.330784831	0.001446888	-0.767229664	-0.7239371	-0.786837507
712	1	FALSE	0	FALSE	40	100	0.846615614	-4.363262449	0.301277693	0.890410959	-72.64998494	-66.74958089	-67.51334275	-61.27656935	-5.900404046	73	0.065812464	78	6	0.983005145	4.71E-17	78	0.214373453	10.94745824	0.014911588	-0.800970685	-0.583964279	-0.853426519
632	1	FALSE	0	FALSE	47	100	0.794840985	-3.984297625	0.301752372	0.787878788	-72.16117378	-62.72202171	-63.06026543	-56.89397306	-9.439152072	53	0.053387692	73	21	0.963013126	4.39E-17	73	0.329131849	15.70207066	0.012750979	-0.746806445	-0.630363036	-0.722384003
348	1	FALSE	0	FALSE	47	100	0.849928218	-4.332743504	0.271403297	0.691489362	-86.85674073	-81.6568158	-83.29092999	-78.47917956	-5.199924928	94	0.041545331	100	7	0.922603988	3.74E-20	100	0.308810638	6.830952078	0.0046353	-0.831489031	-0.726849156	-0.831877305
414	1	FALSE	0	FALSE	40	100	0.822648543	-4.355086255	0.328031218	0.902777778	-66.84253299	-61.3629578	-62.25762845	-58.72556969	-5.479575194	72	0.064647641	74	3	0.986931497	7.54E-16	74	0.308847117	3.845380461	0.000690251	-0.84185595	-0.807610173	-0.842554844
73	1	FALSE	0	FALSE	40	100	0.814092358	-3.998779172	0.309989801	0.803030303	-64.95786873	-60.68359588	-61.06834049	-59.05999124	-4.274272848	54	0.105222287	73	20	0.969175225	1.85E-15	73	0.42880337	1.583457679	0.004437274	-0.768899243	-0.661036692	-0.79984469
182	1	FALSE	0	FALSE	40	100	0.809604764	-3.9762672	0.312806144	0.784615385	-64.00378471	-60.11834626	-60.39057567	-56.27027917	-3.885438448	51	0.112793632	70	20	0.971249125	2.92E-15	70	0.420719343	5.284215627	0.001122298	-0.785051446	-0.731702582	-0.786060959
710	1	FALSE	0	FALSE	40	100	0.83206324	-4.142008662	0.301865807	0.820895522	-69.02436952	-64.34020535	-63.74355186	-59.57907135	-4.684164162	57	0.043098427	74	18	0.967268767	2.66E-16	74	0.237233548	10.40697591	0.010493174	-0.809279752	-0.676567657	-0.859250631
705	1	FALSE	0	FALSE	30	100	0.904867057	-4.88913823	0.299589356	0.923076923	-68.09576637	-60.86353411	-61.79412132	-56.52710993	-7.232232263	60	0.01980198	72	13	0.984386432	7.79E-16	72	0.111641366	10.28443543	0.013632737	-0.806406523	-0.640264026	-0.874005048
130	1	FALSE	0	FALSE	40	100	0.810272017	-3.794989916	0.297899039	0.815384615	-64.14421377	-58.86845656	-58.68282325	-56.94506693	-5.275757204	53	0.07396622	71	19	0.972292549	2.73E-15	71	0.289581042	1.682443275	0.000198558	-0.788856533	-0.774024461	-0.78800233
505	1	FALSE	0	FALSE	40	100	0.815324846	-4.391122882	0.339017946	0.803030303	-65.22393459	-61.43211713	-61.99837381	-59.27340281	-3.791817465	54	0.098233353	73	20	0.965678586	1.63E-15	73	0.416357855	4.002532512	0.004702624	-0.808503203	-0.68627451	-0.836342458
572	1	FALSE	0	FALSE	40	100	0.833808632	-4.334503405	0.313919713	0.769230769	-69.442271	-63.70264406	-65.25173029	-57.11567295	-5.739626943	50	0.070277616	72	23	0.954313938	2.18E-16	72	0.331041287	16.50787105	0.00793104	-0.773869152	-0.681421083	-0.734032227
79	1	FALSE	0	FALSE	47	100	0.840661028	-4.045430319	0.262548183	0.677419355	-84.04049561	-80.57756635	-80.30031486	-80.1463517	-3.46292927	91	0.023684721	100	10	0.922372085	1.45E-19	100	0.153683748	0.306471106	0.000642518	-0.877577169	-0.832653854	-0.885847408
678	1	FALSE	0	FALSE	47	100	0.76117518	-3.930248451	0.328179288	0.846153846	-65.01976125	-60.10281051	-60.09560183	-58.06132607	-4.916950737	55	0.115317414	72	18	0.973949958	1.37E-15	72	0.413731992	3.08219258	0.000870628	-0.788041157	-0.749563192	-0.801397787
407	1	FALSE	0	FALSE	40	100	0.805221176	-4.561773633	0.363961301	0.926470588	-63.09328166	-58.79245616	-58.96639162	-56.11580959	-4.300825493	66	0.09182683	70	5	0.994633093	4.52E-15	70	0.417922312	2.573971305	0.005713901	-0.799184624	-0.66511357	-0.826635605
691	1	FALSE	0	FALSE	47	100	0.846011777	-4.128920565	0.262594617	0.688172043	-85.645908	-81.55629335	-82.94208738	-78.97022638	-4.089614651	92	0.068530382	100	9	0.923735962	6.70E-20	100	0.298919563	4.955962368	0.000142985	-0.846748204	-0.826829742	-0.848961367
542	1	FALSE	0	FALSE	47	100	0.808266957	-4.280055198	0.310752179	0.844155844	-75.34219778	-70.05382267	-68.93226396	-67.31281171	-5.288375111	77	0.115317414	84	8	0.962503089	9.50E-18	84	0.264407953	6.591664633	0.000609725	-0.793593477	-0.757911085	-0.790137837
71	1	FALSE	0	FALSE	40	100	0.812102899	-4.369582616	0.340959399	0.890410959	-64.5320896	-60.61194422	-60.85550141	-59.12800387	-3.920145378	73	0.074160357	73	1	0.984509092	2.27E-15	73	0.348939756	1.848750153	0.000412761	-0.838050864	-0.814016696	-0.846437585
65	1	FALSE	0	FALSE	47	100	0.842126892	-4.473344227	0.288729642	0.706521739	-84.47488088	-79.63532732	-79.67962667	-77.93611537	-4.839553556	92	0.061735585	99	8	0.926012013	1.18E-19	99	0.268369291	1.766209254	0.004582	-0.79429237	-0.69287517	-0.795767812
608	1	FALSE	0	FALSE	30	100	0.908033646	-3.848907473	0.231484529	0.764705882	-69.11134202	-62.82383847	-62.97449336	-58.92304635	-6.287503551	55	0.05746457	75	21	0.962316291	4.84E-16	75	0.273228923	6.465389302	0.028299549	-0.769869928	-0.483401281	-0.856532712
806	1	FALSE	0	FALSE	40	100	0.810549315	-4.445505978	0.348648475	0.984848485	-64.20271859	-60.36477782	-60.21257601	-59.19920056	-3.837940772	66	0.082896525	73	8	0.999288305	2.66E-15	73	0.297326945	0.986733273	8.80E-06	-0.84876723	-0.843719666	-0.849737915
795	1	FALSE	0	FALSE	40	100	0.840261195	-3.99307194	0.282431672	0.8	-71.0262684	-64.32922062	-65.10357726	-57.13296153	-6.697047787	52	0.0330033	72	21	0.959806414	1.02E-16	72	0.191243829	19.88665973	0.046744266	-0.74808775	-0.38769171	-0.868763347
331	1	FALSE	0	FALSE	47	100	0.789521604	-3.9472968	0.303819244	0.784615385	-70.95808418	-62.97562452	-61.71748758	-57.06979705	-7.982459655	51	0.07726655	70	20	0.962240391	7.83E-17	70	0.347206922	21.88512808	0.058946558	-0.690429043	-0.273344982	-0.746456999
826	1	FALSE	0	FALSE	30	100	0.863415147	-5.194008486	0.390404735	0.788732394	-57.24564432	-52.86951037	-53.23688331	-50.71405867	-4.376133955	62	0.081731703	63	2	0.970888188	1.26E-13	63	0.491023091	2.344027837	0.004453118	-0.808619685	-0.694039992	-0.846825859
70	1	FALSE	0	FALSE	40	100	0.822591572	-4.428631836	0.333635899	0.970149254	-66.82968581	-61.98639815	-63.68494903	-57.92839211	-4.84328766	67	0.039992235	73	7	0.998880357	7.58E-16	73	0.219897332	8.857039137	0.004172017	-0.846126966	-0.745098039	-0.866045428
545	1	FALSE	0	FALSE	40	100	0.807799412	-3.863450828	0.305709673	0.753846154	-63.62628655	-59.8739469	-61.50288142	-56.16215294	-3.752339645	49	0.073189672	69	21	0.954952828	3.50E-15	69	0.325733701	9.979550539	0.008489654	-0.813939041	-0.651718113	-0.859250631
686	1	FALSE	0	FALSE	40	100	0.833453652	-4.054956668	0.294050044	0.915492958	-69.3569234	-65.53577782	-64.76372767	-63.34117285	-3.821145575	71	0.09512716	78	8	0.984495055	2.27E-16	78	0.29912985	4.877111549	0.004192403	-0.805435838	-0.693263444	-0.826829742
570	1	FALSE	0	FALSE	40	100	0.812371981	-3.953744773	0.308239443	0.8	-64.58941365	-60.48702141	-61.01000112	-57.64235501	-4.102392243	52	0.084643758	72	21	0.965223122	2.21E-15	72	0.413414281	3.794637542	0.007100147	-0.792972238	-0.653853621	-0.842554844
93	1	FALSE	0	FALSE	47	100	0.755105977	-4.403394593	0.373823403	0.955223881	-63.84028462	-59.77912929	-60.39735225	-57.01330716	-4.061155328	66	0.08522617	71	6	0.997639529	2.42E-15	71	0.288221324	4.768096114	0.000320954	-0.840341681	-0.820423219	-0.849932052
367	1	FALSE	0	FALSE	40	100	0.831094805	-4.417214202	0.323037456	0.915492958	-68.79436554	-64.81694427	-65.28325046	-61.77506179	-3.977421271	71	0.08386721	78	8	0.984178514	2.97E-16	78	0.267519606	3.395930487	0.00380053	-0.796583188	-0.723548825	-0.818481848
897	1	FALSE	0	FALSE	40	100	0.770881848	-4.205818139	0.371958537	0.788732394	-56.59835613	-52.40760014	-52.21487824	-51.85206115	-4.19075599	62	0.164045816	63	2	0.969400037	1.01E-13	63	0.467971244	0.629782215	0.000556424	-0.740050476	-0.714618521	-0.73713842
68	1	FALSE	0	FALSE	47	100	0.809726864	-4.470461369	0.323046882	0.915492958	-75.70143771	-68.85233207	-68.83840647	-61.73850484	-6.849105642	71	0.088138226	78	8	0.98477662	7.99E-18	78	0.294106757	20.75729474	0.008217199	-0.767928558	-0.622015143	-0.793438167
857	1	FALSE	0	FALSE	40	100	0.826457012	-4.227738309	0.314274902	0.764705882	-67.71085535	-63.24411398	-64.43978453	-59.11690134	-4.46674137	55	0.052222869	75	21	0.955128976	4.98E-16	75	0.268693225	6.957403634	0.008884373	-0.827683945	-0.661230829	-0.868763347
142	1	FALSE	0	FALSE	40	100	0.830435824	-4.529280247	0.332010186	0.844155844	-68.63860992	-65.29124331	-64.99663395	-63.34677625	-3.34736661	77	0.073383809	79	3	0.975010713	3.20E-16	79	0.250551873	2.034531134	3.44E-05	-0.861774413	-0.853426519	-0.864880606
930	1	FALSE	0	FALSE	47	100	0.755410701	-4.017051461	0.340744064	0.8	-63.89880358	-59.92287458	-59.64402431	-57.80604718	-3.975929006	52	0.112599495	71	20	0.964084505	2.35E-15	71	0.41740906	4.838222766	0.001509784	-0.798602213	-0.731120171	-0.808580858
238	1	FALSE	0	FALSE	47	100	0.782789756	-4.529752627	0.355701596	0.984615385	-69.47839559	-62.11011716	-62.50272055	-57.10575848	-7.368278427	64	0.101145409	72	9	0.999399774	1.60E-16	72	0.381097897	14.96058846	0.066973265	-0.636109493	-0.275092215	-0.808774995
210	1	FALSE	0	FALSE	40	100	0.840462267	-4.310752416	0.304672937	0.984848485	-71.07665032	-64.08060035	-66.40244848	-56.06694793	-6.996049967	66	0.053387692	72	7	0.999432672	9.98E-17	72	0.213907376	21.21333942	0.06741909	-0.745020384	-0.282857698	-0.873228499
602	1	FALSE	0	FALSE	30	100	0.902853879	-5.265332676	0.326400486	0.941176471	-67.46753862	-61.5595876	-61.86519827	-56.30204623	-5.907951019	67	0.018248884	71	5	0.994404321	1.04E-15	71	0.099205086	14.52854895	0.002387226	-0.84845661	-0.781013395	-0.861386139
589	1	FALSE	0	FALSE	40	100	0.819451846	-4.066074827	0.309612421	0.815384615	-66.1279679	-61.19849214	-61.79155127	-57.34889171	-4.929475759	53	0.116093962	72	20	0.965389421	1.06E-15	72	0.515478616	8.076264978	0.00567553	-0.76474471	-0.640069889	-0.80120365
213	1	FALSE	0	FALSE	40	100	0.8316424	-4.060815129	0.296394044	0.776119403	-68.92425727	-63.28248723	-63.96937053	-58.89106679	-5.641770041	54	0.062706271	74	21	0.967664468	2.79E-16	74	0.32728832	11.51582645	0.032517061	-0.764084644	-0.445932829	-0.86060959
672	1	FALSE	0	FALSE	40	100	0.806250166	-3.692732019	0.293657945	0.784615385	-63.30515629	-58.7002711	-59.36667295	-55.15123498	-4.604885188	51	0.064453504	70	20	0.959888099	4.08E-15	70	0.292782323	4.085531711	0.008604719	-0.829625315	-0.664142885	-0.873034362
458	1	FALSE	0	FALSE	47	100	0.77279598	-4.080887662	0.329855675	0.955882353	-67.36421207	-62.73354751	-62.90517695	-59.70602769	-4.630664568	68	0.088332363	75	8	0.994320724	4.42E-16	75	0.253035203	5.537602841	0.006698886	-0.800194137	-0.658901184	-0.836342458
555	1	FALSE	0	FALSE	47	100	0.793803721	-4.005085632	0.304291202	0.732394366	-71.92414523	-65.99352227	-66.42482402	-60.55840799	-5.930622966	58	0.112599495	78	21	0.945025942	4.92E-17	78	0.371213531	10.18902949	0.000618548	-0.80225199	-0.768200349	-0.800232964
851	1	FALSE	0	FALSE	30	100	0.866908957	-4.522491765	0.334877863	0.876923077	-58.02302295	-53.96382043	-53.05584718	-52.3876387	-4.059202521	57	0.105804698	64	8	0.984495026	8.74E-14	64	0.406434436	3.277385212	0.000104561	-0.821859833	-0.805668802	-0.826441468
515	1	FALSE	0	FALSE	30	100	0.875621663	-3.862634632	0.275117831	0.769230769	-60.05418513	-56.14570041	-55.77604137	-55.30609161	-3.908484729	50	0.082314114	68	19	0.966093691	3.37E-14	68	0.283735363	0.789244271	0.000187937	-0.842748981	-0.822752864	-0.84410794
926	1	FALSE	0	FALSE	40	100	0.814428603	-4.395020599	0.340328348	0.970149254	-65.03028094	-60.78398539	-60.29978911	-58.39124249	-4.246295549	67	0.113376043	73	7	0.998792035	1.79E-15	73	0.369550182	3.428786222	0.00030944	-0.803416812	-0.776354106	-0.808774995
74	1	FALSE	0	FALSE	40	100	0.811789235	-4.777077945	0.373139406	0.954545455	-64.46537179	-59.09965952	-58.09119043	-56.10300837	-5.365712272	64	0.068918657	70	7	0.998201167	2.35E-15	70	0.255059688	7.353308229	0.003072356	-0.823684721	-0.739856339	-0.850126189
178	1	FALSE	0	FALSE	40	100	0.80281809	-4.091058801	0.328903794	0.784615385	-62.60280065	-57.94502709	-57.69350137	-57.10952994	-4.657773561	51	0.106775383	71	21	0.955914296	5.71E-15	71	0.386580948	0.681058477	0.000399524	-0.808580858	-0.786060959	-0.81440497
597	1	FALSE	0	FALSE	40	100	0.827450853	-4.189283004	0.310336749	0.848484848	-67.9405846	-62.95749641	-64.28090608	-58.28380827	-4.983088188	57	0.034750534	73	17	0.975170947	4.46E-16	73	0.169068224	13.52334172	0.00452036	-0.850203844	-0.74043875	-0.879052611
969	1	FALSE	0	FALSE	30	100	0.889528755	-3.961471406	0.263828761	0.876923077	-63.61136809	-59.88692411	-59.33908065	-57.95110968	-3.724443982	57	0.042516016	72	16	0.978214969	6.36E-15	72	0.194134068	2.501684755	0.000315771	-0.880489225	-0.862745098	-0.877305378
782	1	FALSE	0	FALSE	47	100	0.842855314	-4.176616043	0.268838603	0.688172043	-84.6922393	-80.34383031	-80.33198085	-78.27222355	-4.348408991	92	0.0277616	100	9	0.923735962	1.06E-19	100	0.147248707	2.61898581	0.000428647	-0.893574063	-0.867598525	-0.897107358
736	1	FALSE	0	FALSE	40	100	0.841144121	-4.034556611	0.28442676	0.726027397	-71.24797413	-64.35044856	-65.21655455	-61.50826506	-6.897525566	61	0.08522617	80	20	0.938510017	9.20E-17	80	0.320110714	2.842218354	0.021575664	-0.732362648	-0.471753058	-0.78664337
491	1	FALSE	0	FALSE	40	100	0.816803531	-4.160038104	0.319598885	0.779411765	-65.54550178	-61.73056758	-61.2471838	-60.2914542	-3.814934199	56	0.077848961	75	20	0.960112099	1.40E-15	75	0.281769072	1.89199343	0.000120899	-0.844185595	-0.829159387	-0.849155504
277	1	FALSE	0	FALSE	47	100	0.844503882	-4.116866377	0.263341596	0.623655914	-85.18790995	-79.63733024	-79.36034926	-77.65035186	-5.550579713	86	0.027567463	100	15	0.911067534	8.35E-20	100	0.16251475	2.20237428	0.000297413	-0.880761017	-0.855173753	-0.882741215
893	1	FALSE	0	FALSE	40	100	0.821528699	-4.254159095	0.321658294	0.890410959	-66.59075648	-62.31835387	-63.15326118	-58.07405188	-4.272402607	73	0.076101728	74	2	0.987518221	8.50E-16	74	0.277796956	6.759374288	0.000134219	-0.850475636	-0.84080761	-0.844690351
660	1	FALSE	0	FALSE	40	100	0.826423528	-4.188065217	0.311362087	0.823529412	-67.70313832	-62.21716735	-62.67915044	-58.829309	-5.485970973	59	0.102116094	75	17	0.977079912	5.00E-16	75	0.301645838	6.052272724	0.001417709	-0.789477771	-0.739662202	-0.794020579
981	1	FALSE	0	FALSE	47	100	0.79912884	-4.149261133	0.31010938	0.878378378	-73.15389151	-67.80422169	-68.94095073	-63.18982999	-5.349669815	74	0.096680256	79	6	0.979054346	2.72E-17	79	0.308226937	15.52991365	0.006039592	-0.775655213	-0.668025626	-0.815569792
375	1	FALSE	0	FALSE	40	100	0.830623265	-4.002635738	0.293210219	0.890410959	-68.68285152	-62.21026331	-61.71467431	-58.72956869	-6.472588214	73	0.108522617	75	3	0.986329166	3.13E-16	75	0.41499311	6.78481777	0.006113629	-0.763113958	-0.638516793	-0.775771695
261	1	FALSE	0	FALSE	40	100	0.810415864	-4.696963988	0.368529673	0.984615385	-64.17455229	-59.38363808	-58.89701935	-56.84720615	-4.790914214	64	0.092409241	71	8	0.999382776	2.70E-15	71	0.338465125	5.993469532	0.000495903	-0.82640264	-0.790720248	-0.829741798
281	1	FALSE	0	FALSE	40	100	0.801038394	-3.908194213	0.315967426	0.692307692	-62.24339387	-57.30369058	-56.50881244	-55.43698236	-4.939703292	45	0.101339546	69	25	0.93239443	6.78E-15	69	0.466507125	3.693898675	0.003156817	-0.789594254	-0.694039992	-0.806251213
624	1	FALSE	0	FALSE	40	100	0.820752399	-3.782560259	0.286757413	0.8	-66.41714491	-60.29250566	-61.25369463	-55.83495514	-6.124639254	52	0.093185789	72	21	0.970117533	9.23E-16	72	0.437313142	7.809210872	0.009001436	-0.75259173	-0.62880994	-0.748398369
744	1	FALSE	0	FALSE	47	100	0.844508378	-4.442691169	0.284178608	0.714285714	-85.18926884	-80.79677388	-82.28217199	-76.52276423	-4.392494963	91	0.067559697	98	8	0.928475068	8.34E-20	98	0.282805874	10.38898562	0.005370059	-0.812230635	-0.693263444	-0.844496214
222	1	FALSE	0	FALSE	47	100	0.842373664	-4.289020648	0.276575611	0.65	-84.54840412	-80.23751098	-81.12215663	-77.53077978	-4.310893136	100	0.025820229	100	1	0.912052672	1.14E-19	100	0.251254944	3.243445736	0.000891161	-0.876917103	-0.833236265	-0.89497185
842	1	FALSE	0	FALSE	40	100	0.804950516	-4.234337765	0.338128292	0.953846154	-63.03773717	-58.73712674	-59.91140525	-53.96948643	-4.30061043	62	0.107746069	69	8	0.995979469	4.64E-15	69	0.318949975	7.290098099	0.025596939	-0.748786643	-0.463987575	-0.825664919
307	1	FALSE	0	FALSE	40	100	0.83391792	-3.933149445	0.284739937	0.815384615	-69.46858379	-62.88708756	-64.51022788	-55.45530977	-6.58149623	53	0.053775966	72	20	0.969312896	2.15E-16	72	0.288981892	17.37350478	0.02644273	-0.78124636	-0.495826053	-0.856532712
650	1	FALSE	0	FALSE	40	100	0.839717931	-4.442225785	0.314836146	0.915492958	-70.89046101	-65.90877972	-66.19752731	-61.04016786	-4.981681293	71	0.047369443	78	8	0.983835905	1.09E-16	78	0.225376533	10.35633633	0.00142498	-0.860648418	-0.80974568	-0.870316443
161	1	FALSE	0	FALSE	30	100	0.888068815	-4.325190934	0.290187371	0.830769231	-63.21749813	-58.94710597	-58.75520735	-56.46913308	-4.270392155	54	0.094738886	71	18	0.977736924	7.65E-15	71	0.444563882	3.356577184	0.00877091	-0.769869928	-0.616579305	-0.818093574
538	1	FALSE	0	FALSE	40	100	0.839943329	-3.815975783	0.270225114	0.726027397	-70.94675107	-65.24636527	-65.85250278	-62.09675556	-5.700385797	61	0.124635993	80	20	0.947428029	1.06E-16	80	0.393388113	4.410369815	0.001082046	-0.779693263	-0.744321491	-0.789749563
689	1	FALSE	0	FALSE	40	100	0.81492237	-4.292719802	0.331863576	0.984615385	-65.13685443	-61.18264609	-61.83105545	-57.19320468	-3.954208337	64	0.058629392	72	9	0.999500426	1.70E-15	72	0.202400295	8.553169606	0.000243992	-0.866511357	-0.846049311	-0.867598525
580	1	FALSE	0	FALSE	40	100	0.859293175	-4.794016267	0.314698451	0.802469136	-76.10073012	-72.64765547	-73.81489485	-68.89541837	-3.453074656	81	0.098039216	88	8	0.968560954	9.09E-18	88	0.253585968	6.7443402	0.0001068	-0.831450204	-0.813822559	-0.835177635
330	1	FALSE	0	FALSE	40	100	0.820919321	-3.973906582	0.301092531	0.815384615	-66.45441188	-61.32565282	-62.14291741	-56.2916202	-5.128759056	53	0.093379926	71	19	0.965570292	9.07E-16	71	0.460130461	12.90102029	0.011381772	-0.780159192	-0.592894584	-0.822558726
996	1	FALSE	0	FALSE	40	100	0.830430273	-3.696614221	0.270978545	0.746478873	-68.63730035	-63.72333342	-63.31795094	-61.90840515	-4.913966932	59	0.092991652	78	20	0.953031778	3.20E-16	78	0.346479827	3.221844219	0.001527513	-0.804931081	-0.748010095	-0.815375655
798	1	FALSE	0	FALSE	30	100	0.892777662	-3.801507431	0.248970451	0.590909091	-64.50688783	-60.05031339	-59.9210328	-57.85869927	-4.456574439	40	0.038439138	73	34	0.92971793	4.18E-15	73	0.290821717	3.196730782	0.000178722	-0.89167152	-0.876140555	-0.899048728
947	1	FALSE	0	FALSE	40	100	0.849234544	-4.477074569	0.306012825	0.902777778	-73.33885438	-69.07690245	-70.67941376	-60.33501471	-4.261951925	72	0.025043681	76	5	0.987687745	3.39E-17	76	0.151934378	24.92673979	0.063473879	-0.79549602	-0.344981557	-0.907590759
687	1	FALSE	0	FALSE	40	100	0.808478976	-4.360218452	0.344262971	0.969230769	-63.76796518	-59.83489923	-60.89070047	-55.58315352	-3.933065955	63	0.096680256	71	9	0.998681326	3.27E-15	71	0.278566559	5.978105857	0.02091821	-0.762143273	-0.505144632	-0.814016696
602	1	FALSE	0	FALSE	40	100	0.819358974	-4.521770529	0.344419562	0.928571429	-66.1073975	-61.50156636	-61.81828552	-58.7157697	-4.605831144	70	0.105804698	75	6	0.993548752	1.07E-15	75	0.327127862	3.220212203	0.000422617	-0.810095127	-0.78334304	-0.812075325
115	1	FALSE	0	FALSE	47	100	0.771298133	-4.374320152	0.355081482	0.901408451	-67.05538034	-61.86163589	-62.92422081	-55.5149705	-5.193744447	70	0.082702388	71	2	0.988276982	5.13E-16	71	0.352978065	14.91791091	0.004103242	-0.813240148	-0.699864104	-0.83556591
502	1	FALSE	0	FALSE	40	100	0.82014654	-4.121887175	0.313125164	0.803030303	-66.28217255	-60.5565861	-61.78976832	-57.21667978	-5.725586456	54	0.055523199	73	20	0.971871922	9.85E-16	73	0.283203635	7.77564309	0.022031044	-0.775111629	-0.531353135	-0.867404387
647	1	FALSE	0	FALSE	30	100	0.910030172	-4.423179893	0.262830727	0.805970149	-69.76979491	-62.64365735	-62.3530758	-58.31442225	-7.126137562	56	0.026985051	74	19	0.972370568	3.56E-16	74	0.163038126	14.34462817	0.00219301	-0.861153174	-0.785478548	-0.872646088
742	1	FALSE	0	FALSE	30	100	0.89737003	-4.337148287	0.277189372	0.955882353	-65.82012608	-61.50310963	-61.75411994	-57.41432474	-4.317016458	68	0.019219569	73	6	0.997591933	2.26E-15	73	0.10941551	7.876142122	0.001585573	-0.892681033	-0.823335275	-0.903319744
684	1	FALSE	0	FALSE	30	100	0.891265621	-3.790230282	0.250187981	0.776119403	-64.08678546	-60.93891836	-61.00868031	-59.23109143	-3.147867105	54	0.026985051	74	21	0.963677354	5.09E-15	74	0.147501663	2.163222885	0.001424124	-0.883323626	-0.822364589	-0.892836342
994	1	FALSE	0	FALSE	40	100	0.823381301	-4.778858179	0.359046076	0.890410959	-67.00814223	-61.4943047	-60.57053416	-58.4198249	-5.513837535	73	0.069695205	73	1	0.986582357	6.96E-16	73	0.288913925	10.05546984	0.016148604	-0.802795574	-0.576198796	-0.858279946
965	1	FALSE	0	FALSE	40	100	0.80424127	-4.227924384	0.338378534	0.8	-62.8925516	-58.79229616	-58.83907508	-57.09003116	-4.100255436	52	0.073577946	72	21	0.961711731	4.97E-15	72	0.423342729	1.510143934	0.001084801	-0.828848767	-0.778489614	-0.842943118
556	1	FALSE	0	FALSE	47	100	0.783700667	-4.178389901	0.327231564	0.722222222	-69.67591311	-64.69643291	-66.08511008	-61.70702607	-4.979480203	59	0.125994952	79	21	0.940354811	1.45E-16	79	0.418395069	6.08097891	0.000257086	-0.794835954	-0.779654436	-0.785090274
821	1	FALSE	0	FALSE	47	100	0.84254579	-4.285778459	0.276187388	0.691489362	-84.59975568	-79.51054937	-79.54252001	-77.517882	-5.089206312	94	0.059405941	100	7	0.922603988	1.11E-19	100	0.3241416	2.395889476	0.015155173	-0.77689769	-0.568433314	-0.844496214
989	1	FALSE	0	FALSE	40	100	0.806797418	-4.208015819	0.334048694	0.8	-63.41829741	-58.46685073	-58.56782389	-55.73893964	-4.951446685	52	0.072607261	71	20	0.95253429	3.87E-15	71	0.408664057	3.858510074	0.015581612	-0.757056882	-0.543001359	-0.802562609
420	1	FALSE	0	FALSE	47	100	0.757506603	-4.13557889	0.348808292	0.942028986	-64.30328525	-59.60026083	-59.32399382	-58.77677333	-4.703024416	69	0.069306931	74	6	0.99538814	1.93E-15	74	0.270749529	0.74278942	0.001809477	-0.836536595	-0.764123471	-0.856144438
137	1	FALSE	0	FALSE	40	100	0.816847797	-4.260338946	0.32725618	0.815384615	-65.55516814	-60.05526043	-60.0484411	-56.44961047	-5.499907708	53	0.082508251	72	20	0.966785609	1.39E-15	72	0.371309842	7.810226157	0.000691736	-0.825820229	-0.783731314	-0.839448651
801	1	FALSE	0	FALSE	40	100	0.838526125	-4.359185769	0.310317605	0.96969697	-70.59413414	-64.40004994	-66.54750134	-58.07022672	-6.194084195	65	0.077072413	73	9	0.998608965	1.26E-16	73	0.242080452	22.4856209	0.046586307	-0.687206368	-0.39099204	-0.834012813
391	1	FALSE	0	FALSE	30	100	0.883843707	-4.424181018	0.303101096	0.875	-62.10592675	-59.10711132	-59.7314618	-55.51792898	-2.99881543	70	0.055911474	70	1	0.986642758	1.29E-14	70	0.257145385	5.968050366	0.000897972	-0.861153174	-0.819064259	-0.872646088
984	1	FALSE	0	FALSE	40	100	0.812896577	-3.832704594	0.298288677	0.815384615	-64.70140761	-59.81742982	-59.34599312	-56.94043678	-4.883977786	53	0.07726655	72	20	0.971592877	2.10E-15	72	0.39777619	5.455317113	0.007013873	-0.783187731	-0.65851291	-0.832653854
59	1	FALSE	0	FALSE	40	100	0.799466996	-4.159631835	0.337952572	0.914285714	-61.9287151	-57.54154494	-57.83346862	-56.14245776	-4.387170156	69	0.152397593	71	3	0.992097504	7.88E-15	71	0.427569651	0.659727522	0.001415003	-0.757134537	-0.692098622	-0.772471365
685	1	FALSE	0	FALSE	47	100	0.841107585	-4.245509932	0.275073917	0.65	-84.17240111	-78.54650652	-79.05449772	-77.18297954	-5.625894589	100	0.056493885	100	1	0.912052672	1.36E-19	100	0.316733341	1.454602601	0.000304378	-0.842360707	-0.822364589	-0.836536595
296	1	FALSE	0	FALSE	47	100	0.844895567	-4.415545388	0.2820257	0.698924731	-85.30644919	-80.38083471	-80.35490366	-77.27322703	-4.925614472	93	0.064841778	100	8	0.92406535	7.89E-20	100	0.341912731	5.178154717	0.000516674	-0.840302854	-0.812851873	-0.837313143
733	1	FALSE	0	FALSE	47	100	0.848475838	-4.034172484	0.254137885	0.698924731	-86.40406634	-81.30714433	-82.3165196	-76.69243077	-5.096922019	93	0.055523199	100	8	0.92406535	4.65E-20	100	0.32870345	8.252207982	0.015172985	-0.784585517	-0.646864686	-0.865463017
447	1	FALSE	0	FALSE	47	100	0.854201177	-4.511728468	0.277864858	0.698924731	-88.21438168	-82.72086097	-84.49660177	-77.69803881	-5.493520707	93	0.02446127	100	8	0.92406535	1.95E-20	100	0.126404747	15.53963121	0.049824506	-0.785905649	-0.396233741	-0.907202485
705	1	FALSE	0	FALSE	40	100	0.814682432	-4.432325484	0.342928805	0.895522388	-65.08503141	-61.10538775	-59.68718524	-59.5795019	-3.979643657	62	0.064647641	74	13	0.984835706	1.74E-15	74	0.217769312	4.661664718	0.000261111	-0.860027179	-0.841972433	-0.856726849
459	1	FALSE	0	FALSE	40	100	0.802460128	-3.889798985	0.313076892	0.769230769	-62.53025085	-59.35604927	-59.60771918	-57.38465068	-3.17420158	50	0.087944089	72	23	0.951848094	5.91E-15	72	0.344276403	2.624010433	0.002721416	-0.816074549	-0.732284993	-0.839836925
343	1	FALSE	0	FALSE	40	100	0.818243672	-4.379429482	0.334833715	0.955882353	-65.86119149	-61.52178177	-60.64895368	-60.23816445	-4.339409722	68	0.08192584	75	8	0.994649202	1.20E-15	75	0.273410039	4.494688524	0.008211315	-0.777169482	-0.644729179	-0.801980198
427	1	FALSE	0	FALSE	40	100	0.808467838	-4.192559846	0.331037317	0.984848485	-63.76563921	-58.71759284	-58.77644338	-57.27750361	-5.04804637	66	0.122112211	73	8	0.999288293	3.28E-15	73	0.370909584	1.303581724	0.000541432	-0.796777325	-0.758299359	-0.805474665
140	1	FALSE	0	FALSE	40	100	0.821329545	-4.291263207	0.324684087	0.888888889	-66.54614582	-59.51865556	-61.66830499	-54.52616191	-7.027490261	71	0.105610561	71	1	0.986778744	8.68E-16	71	0.389115701	12.84489153	0.010548641	-0.709182683	-0.56008542	-0.707435449
553	1	FALSE	0	FALSE	30	100	0.899822935	-5.001688371	0.3153866	0.915492958	-66.54584774	-60.28197084	-61.27193812	-54.85064699	-6.263876901	71	0.033197437	72	2	0.990432447	1.61E-15	72	0.18559322	10.73624304	0.036060599	-0.77553873	-0.441661813	-0.831683168
390	1	FALSE	0	FALSE	40	100	0.814974483	-4.227833916	0.32679088	0.902777778	-65.14811901	-61.25210843	-61.83982417	-57.67790921	-3.896010576	72	0.092603378	74	3	0.992048776	1.69E-15	74	0.344762387	4.862866795	0.000780687	-0.792545137	-0.764705882	-0.795185401
371	1	FALSE	0	FALSE	47	100	0.842393568	-3.843205198	0.247808822	0.580645161	-84.55433942	-78.4340375	-77.95260167	-77.22571152	-6.120301927	82	0.028344011	100	19	0.896093218	1.13E-19	100	0.19571625	1.976645946	0.000102767	-0.887051058	-0.873616773	-0.891089109
954	1	FALSE	0	FALSE	40	100	0.811281649	-4.040207182	0.316106247	0.76119403	-64.3576409	-60.54004549	-61.31252853	-57.80571381	-3.81759541	53	0.107551932	74	22	0.965899496	2.47E-15	74	0.441358444	2.940468192	0.000221586	-0.819530188	-0.793438167	-0.825470782
550	1	FALSE	0	FALSE	47	100	0.791905353	-3.948372357	0.301721085	0.96969697	-71.49341431	-65.82054315	-67.25740347	-57.30425838	-5.672871164	65	0.071248301	73	9	0.998750912	6.05E-17	73	0.244607908	24.71515621	0.122709182	-0.702659678	-0.076101728	-0.855756164
583	1	FALSE	0	FALSE	47	100	0.838422299	-4.174286257	0.273171428	0.722222222	-83.38473699	-78.8031978	-79.82319658	-75.59201646	-4.581539198	90	0.065812464	97	8	0.930178893	1.99E-19	97	0.240465956	8.896944771	0.001109393	-0.848650747	-0.79324403	-0.862550961
312	1	FALSE	0	FALSE	47	100	0.776702086	-4.126112814	0.329799459	0.955882353	-68.17926539	-63.19462002	-63.94913423	-57.98260987	-4.984645369	68	0.099398175	73	6	0.99756567	2.99E-16	73	0.332330035	16.27861438	0.008638602	-0.781518152	-0.622403417	-0.833042128
432	1	FALSE	0	FALSE	47	100	0.838865197	-4.340310644	0.283571869	0.688172043	-83.51374464	-79.80408415	-80.4830861	-77.75691755	-3.709660496	92	0.096291982	100	9	0.923735962	1.87E-19	100	0.32742604	2.927270519	0.001764823	-0.793088721	-0.718501262	-0.808386721
146	1	FALSE	0	FALSE	40	100	0.834220013	-3.639551774	0.263197556	0.818181818	-69.54140751	-63.70917126	-64.72617775	-57.57628701	-5.832236248	55	0.116288099	73	19	0.972500183	2.08E-16	73	0.3423371	19.1073718	0.004106966	-0.77449039	-0.670937682	-0.798485731
876	1	FALSE	0	FALSE	40	100	0.821864788	-4.673247316	0.352940638	0.890410959	-66.66615371	-61.74116586	-61.95604276	-57.36159635	-4.924987853	73	0.067559697	73	1	0.981768822	8.20E-16	73	0.270297241	11.26936268	0.022559725	-0.744476801	-0.557561639	-0.836148321
300	1	FALSE	0	FALSE	40	100	0.838273129	-4.173556964	0.29738076	0.890410959	-70.53151153	-64.00338412	-63.18752988	-61.1705192	-6.528127418	73	0.124441856	78	6	0.985280237	1.30E-16	78	0.314855292	8.756253286	4.64E-05	-0.801824888	-0.794408853	-0.800038827
145	1	FALSE	0	FALSE	40	100	0.812353361	-4.466950979	0.348270983	0.863636364	-64.58544426	-60.50430877	-60.60045051	-57.21496994	-4.081135497	58	0.070471753	73	16	0.974670266	2.21E-15	73	0.402198675	5.663633269	0.0025835	-0.816928752	-0.758687633	-0.829353524
131	1	FALSE	0	FALSE	40	100	0.815765735	-3.741824912	0.288465671	0.776119403	-65.31954375	-60.30691864	-60.71184443	-57.19887182	-5.012625103	54	0.115511551	74	21	0.965843018	1.56E-15	74	0.481624872	3.407246283	0.004288032	-0.781595807	-0.667831489	-0.813434285
625	1	FALSE	0	FALSE	40	100	0.828574638	-3.753673117	0.276972322	0.784615385	-68.20195012	-60.84942987	-60.7930324	-54.60309075	-7.352520255	51	0.085614444	70	20	0.959747911	3.94E-16	70	0.338548669	18.17580864	0.080010068	-0.633508057	-0.174917492	-0.804309843
263	1	FALSE	0	FALSE	40	100	0.825299768	-4.397781362	0.328233357	0.890410959	-67.44500711	-62.98875024	-62.96687797	-60.75198089	-4.456256864	73	0.102698505	78	6	0.983690823	5.65E-16	78	0.292160674	2.54292919	9.11E-05	-0.821704523	-0.810522229	-0.826247331
490	1	FALSE	0	FALSE	47	100	0.788477528	-3.706426736	0.286175704	0.706666667	-70.72551743	-65.53575566	-64.85455777	-64.14256195	-5.189761773	63	0.094156474	82	20	0.93111306	8.76E-17	82	0.303113205	1.953813765	0.000894723	-0.816540478	-0.765870705	-0.825470782
88	1	FALSE	0	FALSE	40	100	0.795909681	-4.327073874	0.355452702	0.953846154	-61.22536345	-55.55909499	-56.08757948	-53.48635176	-5.666268462	62	0.084837896	69	8	0.996360483	1.10E-14	69	0.245882415	2.77834543	0.004808471	-0.806095904	-0.68297418	-0.831683168
734	1	FALSE	0	FALSE	47	100	0.776899467	-4.269374353	0.34105614	0.96969697	-68.22082884	-62.4546093	-64.7538348	-56.15839307	-5.766219532	65	0.077654824	71	7	0.999010885	2.93E-16	71	0.270058999	22.16984952	0.002718609	-0.818365366	-0.736750146	-0.848573093
128	1	FALSE	0	FALSE	40	100	0.885886568	-4.305109437	0.250652316	0.569892473	-84.48014998	-80.05690256	-79.32112555	-77.96756675	-4.42324742	81	0.028149874	100	20	0.889077895	1.67E-19	100	0.200528231	4.960844808	0.000964968	-0.886895748	-0.836730732	-0.899825277
181	1	FALSE	0	FALSE	47	100	0.74981574	-3.597081139	0.309739571	0.769230769	-62.83579451	-58.85498168	-58.67624836	-57.3124673	-3.980812838	50	0.121918074	72	23	0.954400024	3.92E-15	72	0.531838543	2.968014786	0.002138549	-0.768355659	-0.718695399	-0.791496797
846	1	FALSE	0	FALSE	47	100	0.780699507	-4.041560831	0.319316025	0.791044776	-69.02826931	-64.46696111	-65.2273607	-57.94736467	-4.561308199	55	0.088332363	74	20	0.965353919	1.98E-16	74	0.34840536	17.24878402	0.004261469	-0.798136284	-0.688798292	-0.804892254
764	1	FALSE	0	FALSE	40	100	0.841380541	-4.245736451	0.299049606	0.820895522	-71.30754897	-65.90884103	-67.89113796	-57.39223312	-5.398707936	57	0.055717336	74	18	0.97002387	8.94E-17	74	0.267427502	23.85484341	0.057409306	-0.771733644	-0.34342846	-0.877305378
235	1	FALSE	0	FALSE	40	100	0.828238104	-4.60260225	0.340014515	0.890410959	-68.12350101	-61.73650286	-63.49437279	-55.48054655	-6.386998157	73	0.076101728	73	1	0.989680436	4.09E-16	73	0.266934047	14.9049292	0.00221732	-0.802135508	-0.723548825	-0.814016696
918	1	FALSE	0	FALSE	40	100	0.814989361	-4.451493296	0.344061681	0.984615385	-65.1513356	-57.25558159	-56.52224036	-54.87547284	-7.895754011	64	0.063094545	71	8	0.999477749	1.69E-15	71	0.224177055	6.919891245	0.021708515	-0.733876917	-0.525140749	-0.808192584
933	1	FALSE	0	FALSE	40	100	0.822750664	-4.801187881	0.361505651	0.890410959	-66.86557213	-62.82661672	-62.64394554	-60.71360027	-4.038955416	73	0.092797515	78	6	0.98762363	7.45E-16	78	0.286722128	2.054694086	0.001123526	-0.823645894	-0.766258979	-0.842748981
239	1	FALSE	0	FALSE	40	100	0.820778041	-3.761166613	0.285110702	0.815384615	-66.42286753	-59.50446742	-60.78073715	-54.91880769	-6.918400102	53	0.056299748	71	19	0.969789021	9.21E-16	71	0.269318629	13.59326286	0.005713841	-0.80330033	-0.683750728	-0.823917686
83	1	FALSE	0	FALSE	40	100	0.806590892	-4.37548757	0.347573342	0.955223881	-63.37556177	-58.29026281	-57.42487676	-55.81716793	-5.085298967	66	0.122112211	71	6	0.997692929	3.95E-15	71	0.400199749	5.351031076	0.000372878	-0.799650553	-0.770918268	-0.806251213
320	1	FALSE	0	FALSE	40	100	0.808967921	-4.155876014	0.327610857	0.914285714	-63.87021411	-58.69946579	-58.78405965	-54.83213891	-5.170748313	69	0.041157057	71	3	0.989330266	3.12E-15	71	0.186801242	7.105169299	0.000428519	-0.87412153	-0.854591341	-0.863133372
455	1	FALSE	0	FALSE	40	100	0.815236716	-4.043056913	0.312236757	0.833333333	-65.20485038	-59.67041186	-59.6136214	-56.52977044	-5.534438512	56	0.118811881	73	18	0.973439761	1.65E-15	73	0.363750237	5.5868525	0.011509697	-0.733643953	-0.589011842	-0.806057076
429	1	FALSE	0	FALSE	40	100	0.828177203	-4.630736575	0.342166143	0.890410959	-68.10932104	-62.44737067	-63.54993908	-59.65302265	-5.661950377	73	0.105610561	78	6	0.984536591	4.12E-16	78	0.363919936	4.3801354	0.002900817	-0.798408076	-0.703552708	-0.8177053
796	1	FALSE	0	FALSE	47	100	0.777217056	-4.042844124	0.322664026	0.723076923	-68.28778206	-61.18952062	-63.20651744	-52.45301508	-7.098261437	47	0.086779266	66	20	0.943877482	2.83E-16	66	0.381669082	32.41428196	0.06010422	-0.708677927	-0.281304601	-0.845661037
366	1	FALSE	0	FALSE	40	100	0.81749085	-3.816421333	0.292526616	0.791044776	-65.69585649	-61.23459773	-60.71233377	-57.74378244	-4.46125876	55	0.073189672	74	20	0.968932458	1.30E-15	74	0.287162067	6.345149615	0.006533204	-0.807649	-0.669384586	-0.834983498
469	1	FALSE	0	FALSE	40	100	0.835280541	-4.363178858	0.314316724	0.915492958	-69.79811777	-63.71479172	-65.21344099	-59.36801169	-6.083326053	71	0.10366919	78	8	0.984945224	1.84E-16	78	0.285869217	8.686257557	0.026337694	-0.703047952	-0.437584935	-0.765288294
294	1	FALSE	0	FALSE	40	100	0.878699727	-4.249641552	0.256136308	0.722222222	-82.03710602	-75.76062397	-75.245861	-74.40831791	-6.276482048	90	0.069306931	97	8	0.920536325	5.36E-19	97	0.209628328	2.125374766	0.001663439	-0.816579305	-0.74568045	-0.831489031
443	1	FALSE	0	FALSE	30	100	0.865867992	-4.48400665	0.333524393	0.777777778	-57.78929235	-51.12390092	-51.38188296	-47.98179899	-6.665391431	63	0.033973986	63	1	0.968205068	9.75E-14	63	0.165819186	5.408852361	0.015567041	-0.828926422	-0.606290041	-0.879829159
251	1	FALSE	0	FALSE	40	100	0.815796593	-3.688762393	0.284345768	0.71641791	-65.32624401	-61.04178718	-61.99686977	-57.84740139	-4.284456832	50	0.065424189	74	25	0.948377483	1.55E-15	74	0.311645888	7.338079164	0.002385263	-0.838516793	-0.759270045	-0.866821976
62	1	FALSE	0	FALSE	40	100	0.801786641	-4.071529209	0.328399744	0.984615385	-62.39410787	-57.52863069	-57.62968187	-55.03100309	-4.865477184	64	0.072995535	71	8	0.999516741	6.31E-15	71	0.243785243	3.35107367	0.000813058	-0.820073772	-0.785090274	-0.824500097
891	1	FALSE	0	FALSE	40	100	0.828783919	-3.987557433	0.294013161	0.955882353	-68.2508132	-62.08621471	-61.46020901	-57.44935578	-6.164598494	68	0.044069113	73	6	0.997271378	3.85E-16	73	0.237666322	15.0828953	0.015724812	-0.76594836	-0.61560862	-0.79790332
102	1	FALSE	0	FALSE	47	100	0.844290715	-4.273487536	0.273581946	0.634408602	-85.12352238	-79.59412236	-79.98931364	-75.72061012	-5.529400025	87	0.051640458	100	14	0.914045205	8.61E-20	100	0.374612229	5.520539759	0.005119305	-0.833042128	-0.736944283	-0.877693652
623	1	FALSE	0	FALSE	40	100	0.799579863	-4.260255098	0.346005944	0.8	-61.95123498	-58.33688408	-58.91809054	-55.71494023	-3.614350898	52	0.114735003	71	20	0.96746418	7.80E-15	71	0.416315876	4.745519366	0.001993826	-0.79549602	-0.717530577	-0.817899437
960	1	FALSE	0	FALSE	40	100	0.825265709	-4.872413343	0.363701002	0.955882353	-67.4372094	-60.74488153	-61.53372726	-56.97053933	-6.692327878	68	0.111240536	75	8	0.99452946	5.67E-16	75	0.342871505	8.00565882	0.002135576	-0.769636964	-0.714812658	-0.782372355
979	1	FALSE	0	FALSE	40	100	0.795542	-4.23413769	0.348211954	0.873239437	-61.15336574	-57.21274476	-58.01139278	-53.10439541	-3.940620984	68	0.079596195	69	2	0.984996347	1.14E-14	69	0.30443409	5.868124051	0.000307457	-0.841234712	-0.815763929	-0.840613473
767	1	FALSE	0	FALSE	40	100	0.843455018	-4.786557378	0.334518455	0.915492958	-71.83413317	-64.07981029	-63.01772514	-58.14521781	-7.754322884	71	0.052805281	75	5	0.991914388	6.96E-17	75	0.200721461	19.64713209	0.017542562	-0.800310619	-0.567656766	-0.838477965
166	1	FALSE	0	FALSE	40	100	0.816849456	-4.094458587	0.314512404	0.803030303	-65.55553048	-60.86184562	-61.82239092	-56.59092599	-4.693684864	54	0.098233353	73	20	0.966450054	1.39E-15	73	0.399456072	9.737689528	0.003124691	-0.782061736	-0.715006795	-0.800815376
946	1	FALSE	0	FALSE	40	100	0.853208117	-3.982581556	0.267976315	0.815384615	-74.40723608	-66.13112457	-67.73509391	-56.50075307	-8.276111506	53	0.038245001	72	20	0.968152712	2.04E-17	72	0.332531783	35.42452421	0.135043104	-0.657270433	-0.028926422	-0.862162687
641	1	FALSE	0	FALSE	47	100	0.759444673	-3.751245957	0.314723159	0.803030303	-64.68043058	-58.76279674	-59.40321289	-56.27618213	-5.917633841	54	0.1545331	73	20	0.966425292	1.61E-15	73	0.499025874	4.71460242	0.004793776	-0.733178024	-0.65191225	-0.774024461
560	1	FALSE	0	FALSE	47	100	0.780149973	-3.915843394	0.309879803	0.718309859	-68.91064171	-63.17883302	-62.74185681	-59.86702964	-5.731808692	57	0.134925257	78	22	0.941522873	2.10E-16	78	0.421090667	5.294816654	0.014657009	-0.722384003	-0.509027373	-0.757328674
721	1	FALSE	0	FALSE	40	100	0.79898195	-3.984686405	0.324228654	0.815384615	-61.83208064	-58.22195279	-57.87543768	-56.91996155	-3.610127847	53	0.062512134	72	20	0.965860593	8.25E-15	72	0.313380514	2.008335666	0.00050981	-0.854746651	-0.828576975	-0.851485149
437	1	FALSE	0	FALSE	47	100	0.754208786	-3.660564002	0.31151512	0.803030303	-63.66841066	-58.99968308	-60.29268638	-56.4394728	-4.668727577	54	0.120559115	73	20	0.966425292	2.62E-15	73	0.440091929	4.025478611	0.001626979	-0.791807416	-0.720442632	-0.809939818
190	1	FALSE	0	FALSE	40	100	0.822202364	-3.714196288	0.280186163	0.861538462	-66.74202781	-60.81354658	-62.09974616	-54.47552066	-5.928481224	56	0.079402058	72	17	0.975648472	7.91E-16	72	0.353496906	13.11473625	0.005343205	-0.782605319	-0.662589788	-0.797709183
66	1	FALSE	0	FALSE	40	100	0.801349074	-4.272019786	0.345045116	0.723076923	-62.30590311	-58.00468473	-57.75803639	-56.03503393	-4.301218385	47	0.116288099	72	26	0.940661508	6.58E-15	72	0.570442087	2.263958314	0.00422148	-0.778644923	-0.662978063	-0.804115706
671	1	FALSE	0	FALSE	40	100	0.804238565	-4.3793563	0.350501277	0.984848485	-62.89199884	-58.6220165	-58.6092276	-56.93140269	-4.269982342	66	0.119782566	73	8	0.999246898	4.97E-15	73	0.37963089	2.387283438	0.000163409	-0.809202097	-0.79460299	-0.809163269
595	1	FALSE	0	FALSE	40	100	0.80959168	-3.74909301	0.294947255	0.815384615	-64.0010361	-58.8716697	-59.40932073	-54.94682108	-5.1293664	53	0.094544749	72	20	0.960649228	2.93E-15	72	0.436462945	5.879582943	0.022399395	-0.75678509	-0.490196078	-0.820811493
901	1	FALSE	0	FALSE	40	100	0.809101105	-3.930227692	0.309689316	0.784615385	-63.89811108	-59.07736554	-60.38770461	-54.83149809	-4.820745548	51	0.110852262	71	21	0.9658253	3.08E-15	71	0.456110603	9.858568074	0.013633325	-0.750805669	-0.549019608	-0.809939818
820	1	FALSE	0	FALSE	30	100	0.887292469	-3.928851798	0.264624287	0.953846154	-63.01013875	-58.2483491	-59.60874016	-53.85604695	-4.761789648	62	0.043292565	71	10	0.996513106	8.43E-15	71	0.18345976	6.877234807	0.003672613	-0.862123859	-0.753834207	-0.887400505
629	1	FALSE	0	FALSE	40	100	0.816178978	-4.792701818	0.368972074	1	-65.40936573	-60.33643221	-61.34450202	-54.86536404	-5.072933514	65	0.128324597	72	8	1	1.49E-15	72	0.351988347	11.5471187	0.003683301	-0.72483013	-0.640264026	-0.731508445
631	1	FALSE	0	FALSE	40	100	0.815266423	-3.996081372	0.308578502	0.861538462	-65.21128225	-56.83102247	-56.38970679	-54.53517471	-8.380259786	56	0.090079596	72	17	0.977196637	1.64E-15	72	0.454481879	5.118035282	0.018745703	-0.698116871	-0.51252184	-0.73383809
208	1	FALSE	0	FALSE	47	100	0.746480092	-3.537842873	0.307347159	0.8	-62.2132953	-55.81635914	-55.65833285	-54.31379452	-6.396936167	52	0.089303048	71	20	0.964084505	5.29E-15	71	0.45606402	1.144324605	0.008562187	-0.76264803	-0.611725878	-0.805474665
136	1	FALSE	0	FALSE	40	100	0.889068896	-4.138320575	0.237132616	0.576086957	-85.61149576	-80.1383167	-80.26832868	-74.83350124	-5.473179067	80	0.013007183	99	20	0.914139497	9.76E-20	99	0.10754187	11.02538039	0.000264352	-0.910308678	-0.889536012	-0.914579693
882	1	FALSE	0	FALSE	40	100	0.817792206	-4.576745615	0.350450728	0.833333333	-65.76195848	-61.87314099	-61.92441239	-60.5507074	-3.888817494	78	0.091438556	78	1	0.970433511	1.26E-15	78	0.301180336	1.311813702	0.000128509	-0.840264026	-0.82100563	-0.844302077
950	1	FALSE	0	FALSE	40	100	0.821092135	-4.553426674	0.344798461	0.942028986	-66.49303081	-59.66426845	-60.38936531	-54.91919093	-6.828762356	69	0.107357795	72	4	0.994900559	8.90E-16	72	0.374207181	12.72287946	0.031321559	-0.680605708	-0.386332751	-0.758299359
898	1	FALSE	0	FALSE	47	100	0.851206062	-4.026013443	0.250925171	0.698924731	-87.2586539	-80.20408642	-82.17579159	-76.02685709	-7.054567483	93	0.083673073	100	8	0.92406535	3.09E-20	100	0.351634791	13.20353497	0.048331712	-0.741059988	-0.348670161	-0.830518346
581	1	FALSE	0	FALSE	30	100	0.872543759	-3.964614391	0.286357711	0.738461538	-59.3208329	-55.62288405	-55.57660656	-54.9270368	-3.69794885	48	0.043098427	70	23	0.952883947	4.75E-14	70	0.319873821	0.339551728	2.93E-05	-0.886779266	-0.879246748	-0.887400505
442	1	FALSE	0	FALSE	40	100	0.832661741	-4.115941473	0.299323428	0.927536232	-69.16717811	-63.00407217	-63.25214276	-55.28095431	-6.163105939	68	0.053970103	71	4	0.994304258	2.48E-16	71	0.21127813	25.07391257	0.001421987	-0.850048534	-0.787031644	-0.86196855
394	1	FALSE	0	FALSE	30	100	0.895532961	-4.23266942	0.273202198	0.776119403	-65.28787781	-59.80603769	-58.5669779	-57.68883734	-5.481840114	54	0.025626092	74	21	0.969761705	2.90E-15	74	0.171690157	6.282498705	0.005783588	-0.815841584	-0.72723743	-0.784507863
860	1	FALSE	0	FALSE	30	100	0.911241486	-4.303143346	0.253802017	0.845070423	-70.17644506	-65.00210483	-65.57892409	-59.53291882	-5.174340236	66	0.03766259	78	13	0.979380691	2.94E-16	78	0.149054338	13.13581465	0.00280861	-0.848844884	-0.769753446	-0.850320326
777	1	FALSE	0	FALSE	40	100	0.810838821	-4.406926289	0.345296938	0.753846154	-64.26389077	-59.5632706	-61.27744315	-54.58919753	-4.700620165	49	0.083284799	72	24	0.951200007	2.58E-15	72	0.40037334	9.95579989	0.002078164	-0.820423219	-0.74568045	-0.834789361
743	1	FALSE	0	FALSE	47	100	0.78676604	-4.183403638	0.324660083	0.901408451	-70.34675747	-64.61266591	-63.82043604	-59.99196076	-5.73409156	70	0.14463211	78	9	0.984252225	1.05E-16	78	0.34360185	11.56709021	0.000807442	-0.761366725	-0.727043293	-0.765094156
676	1	FALSE	0	FALSE	47	100	0.841881846	-4.230195979	0.273287348	0.698924731	-84.40198549	-79.45954881	-79.7305924	-76.78525644	-4.942436678	93	0.078043098	100	8	0.92406535	1.22E-19	100	0.30672605	6.852927554	0.005983375	-0.79444768	-0.689380703	-0.833430402
331	1	FALSE	0	FALSE	40	100	0.793176587	-3.840264682	0.318115087	0.784615385	-60.69325472	-56.65355183	-55.60681803	-55.35156698	-4.039702891	51	0.092020967	70	20	0.96832428	1.42E-14	70	0.37627892	3.442396639	0.000611157	-0.823762376	-0.787031644	-0.828771112
949	1	FALSE	0	FALSE	47	100	0.798379822	-4.257875123	0.318969299	0.65	-72.97896167	-69.16118411	-68.70556262	-67.08015374	-3.817777561	67	0.109881576	87	21	0.921940234	2.96E-17	87	0.296406491	2.517870854	0.001364074	-0.796117259	-0.749563192	-0.813822559
561	1	FALSE	0	FALSE	40	100	0.878148001	-3.781344711	0.228500388	0.549450549	-81.8555814	-77.68951863	-78.73834717	-74.38103363	-4.166062774	76	0.075519317	98	23	0.894224222	5.84E-19	98	0.284492585	4.197788736	0.012312334	-0.786876335	-0.590953213	-0.829741798
278	1	FALSE	0	FALSE	40	100	0.832901857	-4.02908302	0.292754322	0.787878788	-69.2246159	-63.41066867	-65.53746452	-55.36640422	-5.813947226	53	0.052999418	73	21	0.968734713	2.42E-16	73	0.295989889	21.81799592	0.007969784	-0.829508833	-0.671325956	-0.863133372
92	1	FALSE	0	FALSE	40	100	0.803617851	-4.394901249	0.352438658	1	-62.76536884	-57.58143221	-58.61631462	-54.86802664	-5.183936634	65	0.052611143	72	8	1	5.28E-15	72	0.191866886	4.763257043	0.007148555	-0.815220346	-0.676761794	-0.834983498
939	1	FALSE	0	FALSE	47	100	0.830398654	-4.25602051	0.286727127	0.688172043	-81.10690493	-78.05952011	-78.01800043	-77.67094258	-3.047384826	92	0.071054164	100	9	0.923735962	5.94E-19	100	0.287583551	0.122261701	7.42E-05	-0.860842555	-0.852261697	-0.857697534
658	1	FALSE	0	FALSE	30	100	0.875876573	-4.569186245	0.3250613	0.913043478	-60.11573249	-56.59958761	-56.730999	-54.4350865	-3.516144871	67	0.072995535	70	4	0.994480459	3.27E-14	70	0.297342019	3.646925853	0.000497863	-0.844651524	-0.814210833	-0.841778295
257	1	FALSE	0	FALSE	40	100	0.82605484	-3.743351953	0.278657411	0.815384615	-67.61826576	-60.75625991	-62.11503088	-55.86434443	-6.862005845	53	0.105610561	72	20	0.965449317	5.20E-16	72	0.377341955	18.59593587	0.001817611	-0.792778101	-0.723742963	-0.808386721
668	1	FALSE	0	FALSE	40	100	0.827402595	-4.102307488	0.30394507	0.970149254	-67.92939901	-61.09908088	-61.03948446	-55.73407128	-6.83031813	67	0.047369443	74	8	0.997217873	4.48E-16	74	0.180600218	12.7389106	0.001907138	-0.848534265	-0.772665502	-0.866627839
927	1	FALSE	0	FALSE	30	100	0.894097653	-4.183880276	0.272120054	0.835820896	-64.87850331	-58.70243516	-58.53767275	-56.34665648	-6.176068153	58	0.036497767	74	17	0.973934365	3.51E-15	74	0.244484927	4.622469735	0.017119896	-0.789244807	-0.562026791	-0.853232382
720	1	FALSE	0	FALSE	40	100	0.81189935	-4.383983701	0.342311259	0.984848485	-64.48878119	-57.64330749	-58.5581719	-53.63026838	-6.845473705	66	0.10172782	72	7	0.999403589	2.32E-15	72	0.328720713	6.940766475	0.023091143	-0.742729567	-0.472335469	-0.814016696
422	1	FALSE	0	FALSE	47	100	0.801316807	-4.448146963	0.330180416	0.970149254	-73.66864243	-67.08416996	-68.8422928	-56.40915041	-6.584472472	67	0.099592312	72	6	0.998066011	2.13E-17	72	0.365282329	37.89917324	0.110562726	-0.667132596	-0.073189672	-0.819840808
817	1	FALSE	0	FALSE	30	100	0.902349594	-5.023857387	0.312325829	0.833333333	-67.3122113	-63.23950504	-63.52869342	-59.67639623	-4.072706269	78	0.0330033	79	2	0.976045726	1.12E-15	79	0.165298316	4.521097145	0.001033747	-0.879984469	-0.825276645	-0.890894972
501	1	FALSE	0	FALSE	40	100	0.814438605	-3.938965977	0.305003674	0.803030303	-65.03243684	-58.87724726	-57.62534173	-56.54898787	-6.155189579	54	0.103863328	73	20	0.963555529	1.79E-15	73	0.521528643	7.062799277	0.012885986	-0.753756552	-0.554067171	-0.797320909
945	1	FALSE	0	FALSE	40	100	0.829068587	-4.285941301	0.315696764	0.833333333	-68.31737363	-63.4922346	-63.27932078	-60.07607977	-4.825139033	78	0.092603378	79	2	0.973365257	3.73E-16	79	0.260116583	5.58742792	0.002780962	-0.777868375	-0.714424384	-0.773247913
277	1	FALSE	0	FALSE	40	100	0.879157923	-4.062420454	0.244325454	0.591397849	-82.18848708	-76.9872257	-77.34513896	-75.89013393	-5.201261377	83	0.015142691	100	18	0.910356605	4.99E-19	100	0.112831213	0.777009949	0.007588468	-0.855833819	-0.710929917	-0.892253931
173	1	FALSE	0	FALSE	40	100	0.809856203	-4.306374103	0.33849876	0.970149254	-64.05664431	-58.46791558	-58.09802048	-56.82508943	-5.588728729	67	0.14133178	74	8	0.997462769	2.85E-15	74	0.372096562	3.092667754	0.011703917	-0.670976509	-0.521258008	-0.658124636
487	1	FALSE	0	FALSE	40	100	0.805202398	-4.647636394	0.370834062	0.914285714	-63.08942566	-56.90680776	-57.70467003	-52.68489963	-6.182617904	69	0.055523199	71	3	0.992648871	4.53E-15	71	0.224990708	6.668754126	0.008253237	-0.788973015	-0.63211027	-0.823917686
512	1	FALSE	0	FALSE	47	100	0.834937675	-4.289508566	0.284313992	0.698924731	-82.38189873	-78.55886867	-78.12434141	-76.7086081	-3.823030056	93	0.104445739	100	8	0.92406535	3.22E-19	100	0.341340967	2.688285702	0.00048249	-0.803610949	-0.77810134	-0.815375655
382	1	FALSE	0	FALSE	40	100	0.832437848	-4.630664006	0.337026095	0.915492958	-69.11369515	-62.74861752	-62.30635207	-58.63456569	-6.365077634	71	0.093185789	78	8	0.983330461	2.55E-16	78	0.292094652	8.422404936	0.002370639	-0.781168705	-0.72587847	-0.804892254
898	1	FALSE	0	FALSE	40	100	0.88120817	-3.977222977	0.236887514	0.634408602	-82.87296337	-77.64215009	-77.75448159	-75.38890428	-5.230813285	87	0.0277616	100	14	0.922871996	3.60E-19	100	0.134047939	2.447627274	0.000519613	-0.883245972	-0.85536789	-0.877499515
240	1	FALSE	0	FALSE	40	100	0.814512379	-4.002612635	0.309856338	0.984615385	-65.04834297	-57.63069358	-58.83543191	-52.31793052	-7.41764939	64	0.047757717	71	8	0.999417405	1.78E-15	71	0.213411899	10.99380396	0.007677316	-0.799805863	-0.663560474	-0.812657736
171	1	FALSE	0	FALSE	30	100	0.908178818	-4.077780909	0.245036414	0.671428571	-69.15873542	-62.38270241	-61.56968855	-58.5928392	-6.776033002	52	0.040574646	77	26	0.944600285	4.73E-16	77	0.181793771	10.57746825	0.019200525	-0.771733644	-0.543195496	-0.826247331
426	1	FALSE	0	FALSE	30	100	0.859730057	-3.414597431	0.260652412	0.753846154	-56.44696406	-54.04826589	-53.88660652	-52.88216102	-2.398698173	49	0.045039798	67	19	0.950272113	1.83E-13	67	0.252658215	1.485435075	0.000215929	-0.884721413	-0.859638905	-0.889536012
511	1	FALSE	0	FALSE	40	100	0.795589815	-4.525169623	0.372091478	0.955223881	-61.16272138	-56.08405604	-55.69984528	-54.19232212	-5.078665331	66	0.058823529	71	6	0.997652788	1.14E-14	71	0.207934202	2.750367053	0.005016696	-0.828965249	-0.703940982	-0.854785479
168	1	FALSE	0	FALSE	10	100	0.957879087	-1.281813899	0.0950328	0.015384615	-27.38639487	-22.96118816	-21.95209349	-18.49512998	-4.425206709	1	0.160939623	21	21	0.858479497	8.76E-07	21	1.143449454	12.35262276	0.007280189	-0.704018637	-0.6024073	-0.754028344
636	1	FALSE	0	FALSE	40	100	0.810979115	-3.964165241	0.310463116	0.805970149	-64.29356834	-59.20722357	-60.6963585	-55.93507029	-5.086344772	56	0.09706853	74	19	0.969491025	2.55E-15	74	0.375016521	6.248073024	0.001261653	-0.789594254	-0.735197049	-0.80314502
435	1	FALSE	0	FALSE	40	100	0.780881894	-3.744803248	0.321798239	0.769230769	-58.38343348	-55.61244729	-55.65153004	-54.98158851	-2.770986186	50	0.129877694	70	21	0.954291352	4.29E-14	70	0.530825258	0.279646863	3.21E-05	-0.800970685	-0.79654436	-0.799068142
509	1	FALSE	0	FALSE	40	100	0.813156838	-3.703776136	0.288007884	0.787878788	-64.7570864	-58.62617361	-58.58113489	-55.7634518	-6.130912791	53	0.128324597	73	21	0.964752278	2.04E-15	73	0.421473338	7.688334356	0.000713788	-0.752009319	-0.729372937	-0.738303242
746	1	FALSE	0	FALSE	47	100	0.772031627	-3.728776663	0.302050715	0.791044776	-67.20636141	-60.72158282	-62.78448345	-56.19994317	-6.484778586	55	0.131624927	74	20	0.965353919	4.77E-16	74	0.416850793	14.53589043	0.001598267	-0.760629004	-0.701611338	-0.777518928
99	1	FALSE	0	FALSE	40	100	0.824792437	-4.619146799	0.345361607	0.969230769	-67.32901493	-61.57049589	-63.54034754	-52.68769982	-5.758519042	63	0.092603378	70	8	0.998226251	5.97E-16	70	0.349083242	24.88263136	0.001864967	-0.815259173	-0.75033974	-0.840419336
540	1	FALSE	0	FALSE	40	100	0.850412545	-4.398438704	0.299253682	0.942028986	-73.65262067	-66.03414621	-65.67813712	-57.71996651	-7.618474458	69	0.057658707	75	7	0.994128089	2.92E-17	75	0.221089658	29.34074741	0.069547226	-0.721956902	-0.259367113	-0.844496214
468	1	FALSE	0	FALSE	40	100	0.796938621	-4.238453761	0.347069843	0.984615385	-61.42753717	-55.93385129	-56.17144794	-53.22438323	-5.493685877	64	0.119588429	71	8	0.999516144	1.00E-14	71	0.38812776	3.027408771	0.000906557	-0.773636187	-0.72723743	-0.772277228
112	1	FALSE	0	FALSE	47	100	0.829099169	-4.399108812	0.29773322	0.698924731	-80.74816356	-77.6516874	-77.52960093	-76.76432975	-3.096476165	93	0.08056688	100	8	0.92406535	7.05E-19	100	0.32063251	0.506442262	0.000301992	-0.845699864	-0.816928752	-0.853620656
94	1	FALSE	0	FALSE	30	100	0.88423021	-3.957382105	0.270610048	0.776119403	-62.20591634	-58.35083377	-58.68231783	-56.39285246	-3.855082569	54	0.049699088	74	21	0.9800815	1.23E-14	74	0.244142448	1.633444045	0.007356506	-0.836963696	-0.684721413	-0.878664337
706	1	FALSE	0	FALSE	47	100	0.835516175	-4.009550458	0.265200046	0.569892473	-82.54691058	-78.68014726	-78.4274169	-76.60350152	-3.866763315	81	0.049893225	100	20	0.892514508	2.97E-19	100	0.30297245	4.767268392	0.000831518	-0.851291011	-0.8177053	-0.848573093
197	1	FALSE	0	FALSE	40	100	0.81117005	-4.039232449	0.316145157	0.861538462	-64.33399388	-58.3538293	-59.37196545	-53.01597716	-5.980164574	56	0.089108911	71	16	0.979472313	2.50E-15	71	0.347460621	12.29917781	0.000534874	-0.832226752	-0.794020579	-0.836342458
291	1	FALSE	0	FALSE	47	100	0.829933066	-4.011743079	0.270716833	0.623655914	-80.9780578	-77.41048611	-77.76007407	-76.25341263	-3.567571692	86	0.092215104	100	15	0.911067534	6.32E-19	100	0.329070441	0.610436597	0.000194974	-0.824538924	-0.808580858	-0.822558726
507	1	FALSE	0	FALSE	40	100	0.808351696	-4.167277372	0.329164449	0.9	-63.74139109	-59.00138999	-60.37673935	-52.30810022	-4.740001103	68	0.05746457	70	3	0.988672141	3.31E-15	70	0.313754034	14.28569462	0.048483245	-0.77569404	-0.381867599	-0.872840225
929	1	FALSE	0	FALSE	30	100	0.858049254	-4.691357705	0.360605431	0.907692308	-56.08962166	-51.37392801	-51.54119431	-50.0577834	-4.715693651	59	0.073577946	66	8	0.985725601	2.16E-13	66	0.363843501	0.815486802	0.004089968	-0.811570569	-0.714036109	-0.853232382
702	1	FALSE	0	FALSE	30	100	0.882313904	-4.869210649	0.336070633	0.890410959	-61.71339953	-57.45423188	-58.84187017	-54.54149402	-4.259167653	73	0.045039798	72	0	0.980003664	1.55E-14	72	0.279781508	6.113845471	0.00914326	-0.806367696	-0.679091439	-0.844496214
193	1	FALSE	0	FALSE	40	100	0.819433242	-4.210704213	0.320645425	0.845070423	-66.12384638	-61.01107986	-61.37347073	-58.56645372	-5.112766517	66	0.112405358	78	13	0.978910304	1.06E-15	78	0.311626319	3.002804847	0.000504029	-0.801125995	-0.761793826	-0.809551543
885	1	FALSE	0	FALSE	40	100	0.819649299	-3.801939739	0.289306581	0.928571429	-66.17173695	-60.65474127	-62.05774265	-53.62687453	-5.516995676	70	0.05746457	72	3	0.994345403	1.04E-15	72	0.215219483	16.17393889	0.04259193	-0.74494273	-0.378761406	-0.827800427
122	1	FALSE	0	FALSE	40	100	0.792746712	-4.32143142	0.358442351	0.969230769	-60.61020245	-55.26598541	-56.11082499	-51.76507273	-5.344217042	63	0.084255484	70	8	0.998092088	1.48E-14	70	0.286246138	4.094806376	0.000957502	-0.813861386	-0.760046593	-0.82100563
992	1	FALSE	0	FALSE	30	100	0.878611619	-4.270974639	0.300011613	0.9	-60.78417087	-55.00578783	-54.99888133	-52.62630393	-5.778383043	68	0.029897107	70	3	0.993872907	2.39E-14	70	0.132377104	4.56671167	0.010707226	-0.835527082	-0.657153951	-0.894583576
681	1	FALSE	0	FALSE	40	100	0.803783612	-4.049911094	0.324602422	0.835820896	-62.79914593	-57.29912394	-57.62973313	-55.45765959	-5.500021995	58	0.058823529	74	17	0.977345423	5.20E-15	74	0.247182224	1.909087104	0.001258235	-0.836342458	-0.789749563	-0.82430596
839	1	FALSE	0	FALSE	20	100	0.941709151	-4.017576605	0.235596974	0.808823529	-54.0520857	-48.35795749	-49.14971898	-46.15635369	-5.694128207	58	0.039215686	62	5	0.979984501	1.48E-12	62	0.151641528	3.133292313	0.000344046	-0.882352941	-0.853620656	-0.885847408
449	1	FALSE	0	FALSE	30	100	0.850815472	-4.208752688	0.333057021	0.846153846	-54.59850649	-48.70840622	-48.11330715	-47.85377468	-5.890100272	55	0.163463405	63	9	0.982291556	4.36E-13	63	0.516803835	1.050067808	0.002074104	-0.725373714	-0.680838672	-0.718889536
297	1	FALSE	0	FALSE	47	100	0.838321184	-4.404859151	0.288368028	0.698924731	-83.35533371	-79.47296588	-80.9226594	-74.99085769	-3.882367839	93	0.062706271	100	8	0.92406535	2.01E-19	100	0.314612428	8.883496147	0.000386514	-0.864608814	-0.834595224	-0.872257814
872	1	FALSE	0	FALSE	40	100	0.810047463	-4.303175804	0.338037286	0.915492958	-64.09689948	-60.80899748	-61.03282583	-59.40431778	-3.287901991	71	0.046592895	78	8	0.98303811	2.80E-15	78	0.181565868	0.658066364	0.000650602	-0.873888565	-0.829159387	-0.885264997
624	1	FALSE	0	FALSE	30	100	0.882101615	-3.718940683	0.256941855	0.8	-61.65933256	-57.82163938	-58.70406572	-53.53191593	-3.837693179	52	0.030673656	71	20	0.974482889	1.59E-14	71	0.169314968	8.218219664	0.001394142	-0.881576393	-0.817122889	-0.899825277
520	1	FALSE	0	FALSE	40	100	0.808142696	-3.928417536	0.310506707	0.803030303	-63.69779323	-58.723683	-57.62555859	-56.21870359	-4.97411023	54	0.069695205	73	20	0.962063292	3.38E-15	73	0.340575418	7.793599925	0.003132078	-0.825160163	-0.733061541	-0.846437585
129	1	FALSE	0	FALSE	40	100	0.819136244	-4.632741249	0.353137589	0.901408451	-66.05810805	-57.72680194	-57.01698854	-52.53888083	-8.331306112	70	0.064647641	71	2	0.991170077	1.10E-15	71	0.306272953	14.83659149	0.001006516	-0.817278198	-0.77674238	-0.823723549
186	1	FALSE	0	FALSE	47	100	0.835766679	-4.042080389	0.267107942	0.559139785	-82.61854487	-78.27668183	-78.38395308	-74.90324694	-4.341863039	80	0.055523199	100	21	0.890759342	2.87E-19	100	0.290467834	4.877334052	6.98E-05	-0.871986022	-0.862162687	-0.872257814
248	1	FALSE	0	FALSE	40	100	0.825322856	-4.034432483	0.301090296	0.890410959	-67.45029376	-63.4203764	-63.9537013	-60.29101885	-4.029917365	73	0.10832848	80	8	0.982585228	5.64E-16	80	0.265789543	4.981847169	0.000183433	-0.820617356	-0.798679868	-0.822364589
864	1	FALSE	0	FALSE	30	100	0.878542912	-4.295083379	0.301802287	0.887323944	-60.76719545	-56.07237237	-55.92028231	-53.20739761	-4.694823074	69	0.024849544	70	2	0.991799837	2.41E-14	70	0.129460644	7.08332723	0.001510677	-0.884682586	-0.817899437	-0.891865657
900	1	FALSE	0	FALSE	40	100	0.804731266	-4.195848989	0.33528874	0.984615385	-62.99279956	-57.18122556	-58.36230022	-52.93226529	-5.811574002	64	0.096680256	72	9	0.999465011	4.74E-15	72	0.359771464	6.966925239	0.003689064	-0.79114735	-0.691322073	-0.821782178
263	1	FALSE	0	FALSE	30	100	0.872344495	-4.618389525	0.333877618	0.888888889	-59.27396772	-55.5297345	-54.96508896	-54.53639795	-3.744233221	71	0.056688022	71	1	0.985697134	4.86E-14	71	0.320707092	1.710241311	0.001076034	-0.853853621	-0.802174335	-0.852649971
971	1	FALSE	0	FALSE	40	100	0.818560878	-4.758768664	0.363448408	0.925373134	-65.93106158	-56.82025902	-56.01000032	-52.29578915	-9.110802563	64	0.065812464	69	6	0.993980396	1.16E-15	69	0.331662224	19.28129525	0.042011999	-0.699669967	-0.359347699	-0.778489614
282	1	FALSE	0	FALSE	30	100	0.864197047	-3.857143723	0.2889582	0.707692308	-57.4178771	-51.96985485	-52.57345124	-46.26752592	-5.448022255	46	0.018248884	63	18	0.941952689	1.16E-13	63	0.129254666	11.2378725	0.002304269	-0.86406523	-0.799456416	-0.859638905
302	1	FALSE	0	FALSE	40	100	0.804121428	-3.899794353	0.312235698	0.784615385	-62.86807139	-57.22338335	-59.31957948	-52.41925297	-5.644688043	51	0.109687439	70	20	0.962372928	5.03E-15	70	0.35586312	13.49056481	0.005145868	-0.778373131	-0.664725296	-0.808969132
535	1	FALSE	0	FALSE	40	100	0.811254042	-3.966782085	0.310389441	0.788732394	-64.35178987	-62.35075094	-61.82354719	-60.28633145	-2.001038933	62	0.086973403	78	17	0.952787106	2.48E-15	78	0.306279184	3.386160084	0.000206774	-0.848107164	-0.824111823	-0.851485149
368	1	FALSE	0	FALSE	47	100	0.84095613	-4.061430443	0.263296181	0.698924731	-84.12762216	-79.07167056	-80.04563779	-74.80388685	-5.055951599	93	0.035138808	100	8	0.92406535	1.39E-19	100	0.335949998	9.775223031	0.017051095	-0.82671326	-0.597165599	-0.891089109
395	1	FALSE	0	FALSE	40	100	0.827847171	-4.104012149	0.303597951	0.791044776	-68.03256399	-60.86076186	-61.2162908	-54.76753655	-7.171802129	55	0.052611143	74	20	0.966712024	4.27E-16	74	0.238276568	16.28516018	0.052458924	-0.725645506	-0.318578917	-0.813434285
329	1	FALSE	0	FALSE	40	100	0.797678087	-3.971335139	0.32445343	1	-61.57346659	-56.13631606	-56.33307126	-53.18947491	-5.437150531	65	0.035721219	72	8	1	9.34E-15	72	0.165669623	3.264490896	0.006124495	-0.833624539	-0.734032227	-0.875364007
875	1	FALSE	0	FALSE	40	100	0.794820464	-3.882657325	0.32001458	0.955223881	-61.01245362	-56.41312767	-56.89423456	-52.89082744	-4.599325947	66	0.077848961	71	6	0.99718303	1.22E-14	71	0.274031481	5.171518669	0.004503132	-0.809706853	-0.701999612	-0.846631722
983	1	FALSE	0	FALSE	47	100	0.765308222	-4.190544563	0.345935358	1	-65.84025163	-60.23066995	-60.35928951	-53.68387111	-5.609581677	65	0.112793632	72	8	1	9.21E-16	72	0.379348644	16.22412787	0.002884957	-0.784119588	-0.697534459	-0.809163269
414	1	FALSE	0	FALSE	30	100	0.890506033	-4.833186791	0.320281038	0.928571429	-63.87794228	-58.75268785	-59.44133762	-54.98338294	-5.125254426	70	0.053193555	75	6	0.994060687	5.62E-15	75	0.21507553	4.658134805	0.001912738	-0.819141914	-0.765870705	-0.817899437
555	1	FALSE	0	FALSE	40	100	0.813787969	-4.201282814	0.32601558	0.802816901	-64.89242973	-60.22031634	-61.01887343	-58.46506886	-4.672113389	63	0.108910891	78	16	0.965507126	1.91E-15	78	0.293006922	2.252278154	0.001318719	-0.794680645	-0.738303242	-0.798874005
788	1	FALSE	0	FALSE	30	100	0.894900174	-4.539627286	0.294005113	0.695652174	-65.10670733	-59.40315732	-60.69240445	-55.45277981	-5.703550012	52	0.051446321	76	25	0.953163427	3.16E-15	76	0.295860964	5.990681123	0.00276272	-0.835993011	-0.773247913	-0.852261697
253	1	FALSE	0	FALSE	40	100	0.819113538	-4.576685484	0.348891388	0.890410959	-66.05308681	-58.0301812	-57.00518884	-55.00760894	-8.022905614	73	0.120559115	75	3	0.983944876	1.10E-15	75	0.399342395	6.05609818	0.008387211	-0.689341875	-0.568239177	-0.699864104
875	1	FALSE	0	FALSE	47	100	0.83157547	-4.06260443	0.272552467	0.698924731	-81.43416144	-76.47624184	-76.94836225	-74.26124681	-4.957919603	93	0.063871093	100	8	0.92406535	5.07E-19	100	0.28455994	1.571635944	0.00159529	-0.826247331	-0.757134537	-0.835371772
771	1	FALSE	0	FALSE	40	100	0.817581423	-4.073112961	0.312107124	0.820895522	-65.71571195	-60.34278338	-62.54630002	-55.01155935	-5.372928568	57	0.075519317	74	18	0.97095352	1.29E-15	74	0.297446553	14.1061697	0.011329023	-0.796893807	-0.610172782	-0.84876723
206	1	FALSE	0	FALSE	47	100	0.83670442	-4.122108412	0.271465307	0.698924731	-82.88767513	-78.87879737	-79.08511521	-74.61269024	-4.008877763	93	0.090079596	100	8	0.92406535	2.52E-19	100	0.389505702	6.845721732	0.004890185	-0.789089497	-0.712288876	-0.821588041
739	1	FALSE	0	FALSE	30	100	0.862497021	-3.734331508	0.28178061	0.692307692	-57.04465846	-50.96562329	-51.4121106	-46.18396395	-6.079035171	45	0.062123859	62	18	0.932911036	1.38E-13	62	0.233025476	12.49077326	0.025392984	-0.745874587	-0.470782372	-0.794991264
423	1	FALSE	0	FALSE	40	100	0.797839128	-4.958035351	0.404863576	0.96969697	-61.60531769	-55.13415071	-56.5684994	-51.44480418	-6.471166979	65	0.056493885	71	7	0.998882566	9.20E-15	71	0.287255552	5.84009134	0.041128929	-0.766297806	-0.405164046	-0.86196855
828	1	FALSE	0	FALSE	47	100	0.831691703	-3.995879859	0.267964797	0.569892473	-81.46660802	-75.965639	-76.11472117	-74.3144262	-5.500969023	81	0.038050864	100	20	0.892514508	4.99E-19	100	0.291599656	1.225825025	0.001976749	-0.86511357	-0.785672685	-0.883323626
605	1	FALSE	0	FALSE	40	100	0.794141148	-3.841861194	0.317311487	0.8	-60.88023888	-55.73218879	-55.49997744	-53.90883109	-5.148050092	52	0.093379926	72	21	0.957498704	1.30E-14	72	0.389875565	2.30844523	0.001107523	-0.814832071	-0.757911085	-0.830324209
612	1	FALSE	0	FALSE	40	100	0.799749684	-3.707920212	0.300987284	0.738461538	-61.98514231	-56.71775014	-56.46516852	-53.65250928	-5.267392173	48	0.099786449	72	25	0.94444825	7.67E-15	72	0.476637219	4.863889994	0.004199771	-0.745253349	-0.660648418	-0.763735197
951	1	FALSE	0	FALSE	47	100	0.822164238	-4.056130619	0.28121335	0.654320988	-78.87864518	-72.269533	-73.24396003	-64.65129858	-6.609112172	69	0.093185789	88	20	0.921389992	1.73E-18	88	0.278575991	19.29973285	0.010793482	-0.768899243	-0.595030091	-0.827218016
999	1	FALSE	0	FALSE	40	100	0.800018626	-3.849585036	0.312224403	0.8	-62.0388996	-54.34576184	-54.51825556	-52.51833667	-7.693137759	52	0.084061347	72	21	0.958872434	7.48E-15	72	0.400716323	2.223755399	0.022987403	-0.712715977	-0.543389633	-0.806251213
752	1	FALSE	0	FALSE	40	100	0.785575652	-4.319522446	0.366089252	1	-59.2495894	-56.79642149	-57.01086043	-54.60969625	-2.45316791	65	0.068918657	72	8	1	2.84E-14	72	0.22030255	2.16097192	0.000101033	-0.865035915	-0.848573093	-0.871092992
686	1	FALSE	0	FALSE	47	100	0.837131026	-3.847872758	0.253009546	0.698924731	-83.01062211	-75.70821075	-76.02504785	-72.99406496	-7.302411358	93	0.097456805	100	8	0.92406535	2.38E-19	100	0.397225061	2.696021624	0.000699372	-0.788856533	-0.767812075	-0.774995147
50	1	FALSE	0	FALSE	47	100	0.833708707	-4.238331153	0.282173494	0.691489362	-82.03325747	-77.37545661	-77.91617112	-74.38137907	-4.657800858	94	0.087555814	100	7	0.922603988	3.80E-19	100	0.351281913	4.662620141	0.000476418	-0.8277616	-0.80450398	-0.832459717
465	1	FALSE	0	FALSE	40	100	0.831985472	-3.899466632	0.284268643	0.815384615	-69.00585083	-62.17136638	-64.85179135	-53.0764663	-6.834484449	53	0.103863328	71	19	0.967995146	2.68E-16	71	0.349230134	29.63199476	0.124607436	-0.650436808	-0.019413706	-0.795767812
840	1	FALSE	0	FALSE	40	100	0.822211471	-4.403572177	0.332179956	0.915492958	-66.74407664	-60.97500584	-61.74685035	-56.78303932	-5.7690708	71	0.118617744	78	8	0.983677862	7.90E-16	78	0.361730294	5.608999866	0.035646538	-0.715783343	-0.379343817	-0.804309843
64	1	FALSE	0	FALSE	40	100	0.815348887	-3.859265171	0.297931927	0.830769231	-65.22914199	-59.81835827	-60.94256468	-54.08721915	-5.410783717	54	0.040768783	72	19	0.97008928	1.63E-15	72	0.243596547	17.47662238	0.013643139	-0.806678315	-0.621238594	-0.874393322
471	1	FALSE	0	FALSE	40	100	0.801086078	-3.633045262	0.293678402	0.776119403	-62.25298178	-56.83005767	-57.04115426	-55.15253861	-5.422924106	54	0.126771501	74	21	0.967925881	6.75E-15	74	0.459166737	2.267490431	0.001176872	-0.773675015	-0.717530577	-0.77480101
265	1	FALSE	0	FALSE	40	100	0.813711329	-4.283306748	0.332464608	0.915492958	-64.87597022	-60.57882915	-61.49531962	-58.18112171	-4.297141078	71	0.159580664	78	8	0.984911027	1.93E-15	78	0.359674073	3.355389268	0.005877924	-0.726732673	-0.594835954	-0.753445933
298	1	FALSE	0	FALSE	40	100	0.789166051	-4.672583914	0.39178823	0.96969697	-59.92503479	-53.63239803	-53.63050516	-52.1619421	-6.29263676	65	0.088914774	71	7	0.999184319	2.05E-14	71	0.271979675	1.185559255	0.005139864	-0.756552126	-0.636769559	-0.764123471
384	1	FALSE	0	FALSE	47	100	0.829967231	-3.765110903	0.254043072	0.52688172	-80.98750065	-77.44339686	-77.23381784	-75.32524204	-3.544103791	77	0.086973403	100	24	0.885442727	6.29E-19	100	0.451472575	2.891388269	0.002354388	-0.805668802	-0.744903902	-0.837701417
60	1	FALSE	0	FALSE	30	100	0.865339064	-5.214180596	0.388718054	0.885714286	-57.67122496	-52.97949703	-53.05922398	-51.33001188	-4.691727928	67	0.036497767	69	3	0.98774829	1.03E-13	69	0.179345257	2.407300871	0.001178315	-0.854591341	-0.818481848	-0.86196855
904	1	FALSE	0	FALSE	30	100	0.873215788	-4.15198422	0.298984365	0.970149254	-59.4794301	-54.86276375	-54.77148065	-54.2670816	-4.616666357	67	0.080761017	72	6	0.997792942	4.41E-14	72	0.279652839	0.398322006	5.47E-05	-0.826169676	-0.818870122	-0.822558726
542	1	FALSE	0	FALSE	40	100	0.820535569	-4.385691451	0.332726018	0.915492958	-66.36878754	-61.27399554	-62.06648026	-57.1642554	-5.094792005	71	0.098233353	78	8	0.986027157	9.45E-16	78	0.243554913	6.689742639	0.000615269	-0.810599884	-0.775771695	-0.812075325
507	1	FALSE	0	FALSE	30	100	0.870784351	-4.193010386	0.30524543	0.887323944	-58.90954473	-54.07337798	-54.17825575	-52.15119862	-4.836166744	69	0.044845661	70	2	0.986666673	5.77E-14	70	0.315510978	2.849504876	0.000391979	-0.855290235	-0.825276645	-0.857115123
314	1	FALSE	0	FALSE	30	100	0.876199916	-4.862051803	0.345381788	0.915492958	-60.19398464	-56.51101954	-55.9965425	-55.03269265	-3.682965095	71	0.081149291	73	3	0.992386552	3.16E-14	73	0.368195424	1.556800023	0.000772459	-0.835760047	-0.792467482	-0.83420695
547	1	FALSE	0	FALSE	30	100	0.877637854	-4.045712473	0.285484062	0.8	-60.54447421	-56.37944443	-57.05996588	-51.50293784	-4.165029774	52	0.01456028	70	19	0.954652683	2.68E-14	70	0.135171189	8.773920899	0.001541639	-0.884488449	-0.820617356	-0.889341875
666	1	FALSE	0	FALSE	30	100	0.859398521	-5.090744934	0.389134706	0.873239437	-56.37614084	-53.00195335	-53.09614713	-52.04876964	-3.37418749	68	0.086973403	69	2	0.986492884	1.89E-13	69	0.4175431	0.465084602	0.000244045	-0.840186372	-0.814987381	-0.847990681
790	1	FALSE	0	FALSE	47	100	0.833183261	-4.07934216	0.272103058	0.703296703	-81.88498143	-76.25065799	-75.82703168	-72.85661906	-5.634323449	90	0.085420307	98	9	0.928119169	4.08E-19	98	0.308963264	7.131351352	0.017007025	-0.761599689	-0.531935546	-0.80450398
500	1	FALSE	0	FALSE	30	100	0.885946787	-4.211035994	0.285535349	0.769230769	-62.65407236	-57.47041869	-57.41251512	-52.90579122	-5.183653678	50	0.02970297	71	22	0.965365464	9.96E-15	71	0.155548344	11.84482526	0.003434926	-0.837546108	-0.755193166	-0.839448651
174	1	FALSE	0	FALSE	40	100	0.814796262	-3.884950949	0.300465147	0.791044776	-65.1096085	-59.49742957	-61.42272167	-54.51664323	-5.612178929	55	0.104834013	74	20	0.968740813	1.72E-15	74	0.356805769	12.22699223	0.017871287	-0.675713454	-0.483983692	-0.705105805
77	1	FALSE	0	FALSE	40	100	0.841353136	-4.074450657	0.287014509	0.794117647	-71.30063869	-64.16533543	-64.63995021	-55.99237235	-7.135303266	57	0.06736556	75	19	0.967702818	8.97E-17	75	0.284151352	26.98862171	0.010141402	-0.784041934	-0.611920016	-0.814987381
778	1	FALSE	0	FALSE	30	100	0.887506693	-4.33041976	0.291359044	0.8	-63.06721421	-56.90076723	-56.73660193	-53.14653791	-6.166446978	52	0.018443021	72	21	0.97375476	8.21E-15	72	0.15708217	9.586305735	0.003693172	-0.853581829	-0.785090274	-0.848184818
338	1	FALSE	0	FALSE	30	100	0.895710672	-4.186488362	0.26996467	0.768115942	-65.33895486	-60.78565987	-62.1411075	-56.14707928	-4.55329499	57	0.068142108	76	20	0.96407142	2.83E-15	76	0.402710641	10.03321512	0.004954339	-0.821199767	-0.6961755	-0.845078626
659	1	FALSE	0	FALSE	47	100	0.771355129	-3.771677429	0.306113041	0.746478873	-67.06709492	-59.49381594	-60.08034492	-56.07362788	-7.573278985	59	0.107163658	78	20	0.948768768	5.10E-16	78	0.374887833	4.863085608	0.006587273	-0.684216657	-0.588041157	-0.668025626
164	1	FALSE	0	FALSE	47	100	0.830322773	-4.096300845	0.276041191	0.543478261	-81.08588128	-75.56965932	-74.75933342	-73.65546658	-5.516221965	77	0.118617744	99	23	0.889474752	6.00E-19	99	0.391129529	3.183568835	0.000519082	-0.785517375	-0.753834207	-0.787614056
319	1	FALSE	0	FALSE	47	100	0.788379397	-4.282167659	0.330726314	0.969230769	-70.70371794	-63.16519003	-64.67202577	-52.89604255	-7.538527918	63	0.067947971	71	9	0.998640179	8.85E-17	71	0.205208698	35.24442326	0.036202925	-0.782954766	-0.442632499	-0.867016113
558	1	FALSE	0	FALSE	30	100	0.880869427	-4.110395467	0.28566724	0.955882353	-61.34742169	-56.05090366	-55.92994123	-54.15335488	-5.296518026	68	0.03630363	73	6	0.998228774	1.84E-14	73	0.139449811	3.808653945	0.000374299	-0.879207921	-0.845855174	-0.884682586
843	1	FALSE	0	FALSE	30	100	0.878663079	-4.775981632	0.335404533	0.902777778	-60.79689159	-56.76162567	-55.62350017	-55.12231177	-4.035265915	72	0.064453504	73	2	0.991104518	2.38E-14	73	0.292710275	3.767541531	0.001518584	-0.84321491	-0.795961949	-0.869539895
634	1	FALSE	0	FALSE	20	100	0.928877407	-3.79140202	0.247279535	0.661538462	-50.072887	-43.82217677	-44.66285321	-40.94105576	-6.250710224	43	0.048922539	57	15	0.937773732	8.93E-12	57	0.268844612	4.387611252	0.004153813	-0.791962726	-0.727043293	-0.781595807
921	1	FALSE	0	FALSE	47	100	0.783174771	-4.272712657	0.335137474	0.902777778	-69.56177917	-62.82518106	-64.62487054	-58.02720247	-6.736598112	72	0.105610561	78	7	0.984277686	1.53E-16	78	0.308169061	17.35032717	0.010475498	-0.729877694	-0.595612502	-0.732090856
837	1	FALSE	0	FALSE	40	100	0.789084206	-4.105664703	0.344337686	0.888888889	-59.90950993	-55.42236745	-56.69539517	-52.70063392	-4.487142486	71	0.086973403	71	1	0.98473858	2.07E-14	71	0.355071198	5.992886274	0.001661329	-0.816579305	-0.749174917	-0.827412153
683	1	FALSE	0	FALSE	40	100	0.798486446	-3.743541863	0.305076849	0.803030303	-61.73360305	-57.39282979	-58.26396944	-54.44309109	-4.340773254	54	0.09706853	73	20	0.967942615	8.65E-15	73	0.40816815	6.488051935	0.007313261	-0.77584935	-0.628615803	-0.807610173
172	1	FALSE	0	FALSE	47	100	0.855453179	-4.004513442	0.245385925	0.706521739	-88.61972243	-82.73223738	-84.77509149	-73.2863429	-5.887485051	92	0.054552514	99	8	0.926012013	1.60E-20	99	0.28105367	28.31671852	0.008907793	-0.806988934	-0.652300524	-0.839448651
495	1	FALSE	0	FALSE	40	100	0.802888922	-4.447744048	0.357499775	0.954545455	-62.61717216	-57.75072595	-57.43709034	-52.51633686	-4.866446206	64	0.090662007	70	7	0.99800938	5.67E-15	70	0.22273591	15.3406768	0.00443669	-0.811764706	-0.694039992	-0.838672103
141	1	FALSE	0	FALSE	47	100	0.824346608	-3.844183959	0.264527756	0.779411765	-79.45898933	-69.20881185	-69.95960415	-57.47640242	-10.25017748	56	0.053970103	75	20	0.961515508	1.31E-18	75	0.247769201	50.04836999	0.123108574	-0.585827995	0.025237818	-0.665307707
421	1	FALSE	0	FALSE	40	100	0.835366177	-4.573579426	0.329371119	0.855263158	-69.81891862	-62.36367508	-61.8809859	-60.74521655	-7.455243538	76	0.097262667	83	8	0.96231219	1.82E-16	83	0.253237812	3.555304089	0.008825555	-0.763191613	-0.601436614	-0.793049893
870	1	FALSE	0	FALSE	40	100	0.869754242	-3.800075116	0.23855246	0.576086957	-79.19094441	-76.23584465	-75.42048153	-75.06968684	-2.955099753	80	0.07862551	99	20	0.905132496	2.08E-18	99	0.478575471	2.060475494	0.000108948	-0.842127742	-0.825859056	-0.842748981
759	1	FALSE	0	FALSE	47	100	0.833484392	-3.721651044	0.247975132	0.623655914	-81.96990074	-76.32505333	-75.71920999	-73.86896703	-5.64484741	86	0.080955154	100	15	0.911067534	3.92E-19	100	0.370658206	3.595368358	0.001621043	-0.796427878	-0.738691516	-0.797709183
155	1	FALSE	0	FALSE	40	100	0.841891152	-3.93358081	0.276532636	0.688311688	-71.43652053	-66.06896603	-67.08266589	-60.83686878	-5.367554493	65	0.088138226	84	20	0.927178601	8.41E-17	84	0.323940679	9.140707902	0.001500188	-0.814948554	-0.764317608	-0.835954184
469	1	FALSE	0	FALSE	47	100	0.830987605	-4.164149034	0.279950994	0.612903226	-81.27039915	-77.47112176	-78.06676565	-74.13192409	-3.799277389	85	0.077460687	100	16	0.907258427	5.49E-19	100	0.28190413	5.607409682	0.002745873	-0.825315473	-0.73383809	-0.846243448
592	1	FALSE	0	FALSE	30	100	0.874088071	-4.620042316	0.331377319	0.887323944	-59.68654528	-55.2468675	-55.99260321	-51.42944793	-4.43967778	69	0.111822947	70	2	0.988953251	4.00E-14	70	0.441517287	7.10457148	0.024950928	-0.710929917	-0.473306154	-0.80450398
484	1	FALSE	0	FALSE	40	100	0.875921373	-4.142596834	0.252927935	0.543478261	-81.13125081	-77.07653669	-78.10723104	-72.91658021	-4.054714122	77	0.074742768	99	23	0.889501095	8.25E-19	99	0.32676186	7.437168772	0.00015006	-0.849543778	-0.827994564	-0.852844108
745	1	FALSE	0	FALSE	40	100	0.785202977	-4.142260531	0.351454228	0.954545455	-59.1801287	-54.05455817	-54.91944999	-50.55165082	-5.125570532	64	0.121918074	70	7	0.997772084	2.93E-14	70	0.398192679	3.962809764	0.009070233	-0.760861969	-0.593282858	-0.808580858
802	1	FALSE	0	FALSE	47	100	0.839171418	-4.15766015	0.271330744	0.688172043	-83.60314853	-78.92606686	-78.95032323	-74.24729084	-4.677081665	92	0.060182489	100	9	0.923735962	1.79E-19	100	0.289472983	11.20025728	0.007909029	-0.795923122	-0.651135702	-0.811881188
670	1	FALSE	0	FALSE	30	100	0.888511607	-3.810638667	0.255095049	0.768115942	-63.33641119	-59.17974384	-59.64574998	-55.57284778	-4.156667353	57	0.056493885	76	20	0.959279358	7.24E-15	76	0.242205731	4.688069393	0.000268528	-0.866705494	-0.839254514	-0.872257814
227	1	FALSE	0	FALSE	40	100	0.827401539	-4.199533368	0.311149806	0.96969697	-67.92915438	-61.18157605	-61.17862704	-54.21812894	-6.747578336	65	0.052999418	73	9	0.998540498	4.49E-16	73	0.235270165	22.34205598	0.083636126	-0.720986216	-0.208891477	-0.847796544
820	1	FALSE	0	FALSE	40	100	0.812641766	-4.101891489	0.319506128	0.953846154	-64.64696982	-57.29468247	-57.96288702	-50.85215944	-7.352287355	62	0.092409241	71	10	0.996556501	2.15E-15	71	0.255360465	15.61471052	0.004639099	-0.780896913	-0.66511357	-0.797709183
394	1	FALSE	0	FALSE	47	100	0.831048108	-4.047807016	0.272070835	0.537634409	-81.28722719	-76.53233731	-76.15855371	-73.91958108	-4.754889887	78	0.069112794	100	23	0.887538255	5.44E-19	100	0.366895438	3.832007741	0.003166409	-0.818326539	-0.72257814	-0.844302077
256	1	FALSE	0	FALSE	40	100	0.81557948	-4.247927874	0.327685189	0.942028986	-65.27912534	-58.8114234	-59.51997942	-52.99575159	-6.467701943	69	0.072995535	74	6	0.99491127	1.59E-15	74	0.226280403	11.78551041	0.020722927	-0.762298583	-0.525140749	-0.842360707
812	1	FALSE	0	FALSE	40	100	0.799577467	-4.246664584	0.344904739	0.953846154	-61.95075671	-56.2529016	-56.38335339	-52.46171142	-5.697855112	62	0.079207921	71	10	0.996861387	7.80E-15	71	0.272288172	10.6964712	0.005893358	-0.797049117	-0.698116871	-0.845078626
711	1	FALSE	0	FALSE	40	100	0.817464593	-4.285608356	0.328518451	0.8	-65.69010218	-59.97989459	-62.28324111	-52.71820786	-5.710207586	52	0.106192972	72	21	0.96448732	1.31E-15	72	0.450580125	21.41659781	0.010774147	-0.737992623	-0.612114153	-0.798485731
273	1	FALSE	0	FALSE	30	100	0.894859545	-4.096939995	0.265392152	0.776119403	-65.09511224	-58.46589893	-58.54794251	-53.65127871	-6.629213304	54	0.062512134	74	21	0.974807032	3.17E-15	74	0.259533339	11.87002906	0.003564671	-0.801824888	-0.731508445	-0.81440497
406	1	FALSE	0	FALSE	47	100	0.832792977	-4.060839165	0.271249073	0.698924731	-81.77514868	-75.42728742	-76.00085033	-72.36477527	-6.34786126	93	0.06406523	100	8	0.92406535	4.31E-19	100	0.279251806	3.086308819	0.016527486	-0.693457581	-0.513104252	-0.68491555
412	1	FALSE	0	FALSE	40	100	0.818024127	-4.291382416	0.328344139	0.805970149	-65.81290439	-61.23620031	-61.92252611	-54.18318959	-4.57670408	56	0.115511551	74	19	0.969939914	1.23E-15	74	0.428916436	16.96519946	0.021192806	-0.745874587	-0.48747816	-0.807998447
101	1	FALSE	0	FALSE	40	100	0.790873578	-3.555715638	0.296610242	0.8	-60.25031044	-56.56585164	-58.0292975	-53.09406545	-3.684458798	52	0.061541448	72	21	0.963564424	1.76E-14	72	0.255226085	6.873860959	0.003467508	-0.846981169	-0.74238012	-0.874587459
358	1	FALSE	0	FALSE	40	100	0.818516691	-4.367091148	0.333583863	0.915492958	-65.92132126	-59.86387467	-59.08515522	-57.36755423	-6.057446591	71	0.110658125	78	8	0.985724127	1.17E-15	78	0.311927324	5.887916863	0.003246276	-0.769636964	-0.704135119	-0.793632304
382	1	FALSE	0	FALSE	30	100	0.888753097	-4.512206453	0.30169169	0.928571429	-63.40146341	-58.40243319	-58.63123221	-55.8997044	-4.999030224	70	0.041739468	77	8	0.991133269	7.02E-15	77	0.147858466	2.58603522	0.000901424	-0.855290235	-0.821199767	-0.870122306
223	1	FALSE	0	FALSE	30	100	0.887706161	-4.479380238	0.301080245	0.942028986	-63.12045598	-57.1412432	-58.06868558	-52.77622806	-5.97921278	69	0.043874976	74	6	0.996317509	8.01E-15	74	0.235846441	7.15470649	0.005458082	-0.842321879	-0.717142302	-0.876917103
566	1	FALSE	0	FALSE	40	100	0.808129699	-4.450190351	0.351762982	0.96969697	-63.69508375	-57.01731576	-59.19384177	-52.44884446	-6.677767986	65	0.098621627	71	7	0.998851486	3.39E-15	71	0.344385712	17.45046847	0.046162567	-0.711085226	-0.330421277	-0.788390604
216	1	FALSE	0	FALSE	47	100	0.815365378	-3.971555647	0.281731127	0.8	-77.11527971	-66.92887164	-68.60541553	-54.61487307	-10.18640807	52	0.058629392	72	21	0.963029735	4.05E-18	72	0.257108846	52.67281483	0.081072096	-0.669073966	-0.187148127	-0.787614056
906	1	FALSE	0	FALSE	40	100	0.785095478	-4.352769802	0.369432791	0.984615385	-59.16011502	-54.77617971	-54.53409953	-52.47000527	-4.383935309	64	0.108134343	71	8	0.999484562	2.96E-14	71	0.351949224	4.363209065	0.001501361	-0.793166375	-0.746262862	-0.797320909
105	1	FALSE	0	FALSE	30	100	0.859276954	-4.865825924	0.372129057	0.857142857	-56.3502136	-51.86053406	-52.50483801	-48.28601298	-4.489679542	65	0.07202485	67	3	0.98604989	1.92E-13	67	0.256383721	5.079966055	0.019268991	-0.787497573	-0.542030674	-0.85400893
697	1	FALSE	0	FALSE	30	100	0.899994985	-4.493376599	0.283064005	0.940298507	-66.59741594	-59.58181416	-59.02693778	-54.63665736	-7.01560178	65	0.049116676	74	10	0.995748872	1.57E-15	74	0.175120837	17.46041562	0.007770016	-0.811182295	-0.69947583	-0.860803727
54	1	FALSE	0	FALSE	30	100	0.865589231	-4.324656226	0.322057698	0.888888889	-57.72700943	-54.02665071	-54.17705213	-52.363135	-3.700358724	71	0.054940788	71	1	0.991488906	1.00E-13	71	0.241529015	1.658109238	0.000196689	-0.856105611	-0.837313143	-0.853038245
815	1	FALSE	0	FALSE	47	100	0.824315024	-4.110038387	0.282852698	0.633333333	-79.45053906	-73.2910165	-73.62204144	-70.09637451	-6.159522561	82	0.118811881	97	16	0.912356398	1.32E-18	97	0.353228219	3.932223491	0.004872026	-0.753445933	-0.645894001	-0.762182101
818	1	FALSE	0	FALSE	30	100	0.86759593	-4.388103308	0.32395877	0.938461538	-58.17827448	-54.07092971	-54.66265413	-51.66954925	-4.107344768	61	0.094738886	71	11	0.993393597	8.12E-14	71	0.414598244	1.977270728	0.004194111	-0.777907202	-0.69947583	-0.81304601
852	1	FALSE	0	FALSE	40	100	0.77901054	-4.373893859	0.377911889	0.914285714	-58.04326848	-53.34295628	-53.97308247	-51.54772018	-4.700312198	69	0.070471753	71	3	0.990772252	5.05E-14	71	0.255114218	1.394058963	0.001044601	-0.830479519	-0.787419918	-0.841972433
524	1	FALSE	0	FALSE	30	100	0.874126273	-4.199813928	0.30118372	0.784615385	-59.69564864	-54.57747556	-55.85553273	-51.21386762	-5.118173088	51	0.060182489	71	21	0.966332193	3.99E-14	71	0.318856779	6.463379883	0.000100845	-0.870743545	-0.854979616	-0.871675403
873	1	FALSE	0	FALSE	47	100	0.773481084	-4.315218138	0.348115921	0.888888889	-67.50614852	-61.50945953	-61.96463547	-57.91032765	-5.996688991	71	0.116288099	79	9	0.980272683	4.13E-16	79	0.296937067	10.55167823	0.011643249	-0.727625704	-0.599301107	-0.787614056
724	1	FALSE	0	FALSE	47	100	0.829389844	-4.094761848	0.276850604	0.698924731	-80.8281711	-75.73417863	-76.38428876	-72.78137204	-5.093992471	93	0.08716754	100	8	0.92406535	6.79E-19	100	0.261120635	4.152622931	3.24E-05	-0.83855562	-0.831489031	-0.840031062
335	1	FALSE	0	FALSE	40	100	0.815290714	-4.817491028	0.371977981	0.902777778	-65.21654243	-59.23968864	-59.42905312	-55.81537602	-5.976853791	72	0.103086779	78	7	0.98706092	1.64E-15	78	0.294381537	5.189456811	0.002063231	-0.790448457	-0.718501262	-0.815375655
822	1	FALSE	0	FALSE	47	100	0.826185304	-3.713299207	0.25389737	0.505376344	-79.95356673	-75.05349152	-74.916928	-73.68948863	-4.900075211	75	0.072218987	100	26	0.877657027	1.03E-18	100	0.476862045	1.323724864	0.013351184	-0.805979421	-0.599495244	-0.854979616
840	1	FALSE	0	FALSE	47	100	0.823288438	-4.120941217	0.284607694	0.698924731	-79.17670189	-75.7300002	-75.90633603	-74.21910397	-3.446701687	93	0.109493302	100	8	0.92406535	1.50E-18	100	0.367404155	1.949084387	0.000139386	-0.820151427	-0.801397787	-0.822558726
667	1	FALSE	0	FALSE	47	100	0.772473149	-4.005950066	0.324096176	0.915492958	-67.29747775	-61.81170157	-61.27595083	-58.08884565	-5.485776175	71	0.103475053	78	8	0.98477662	4.57E-16	78	0.307981225	12.93227093	0.011123677	-0.763463405	-0.602019025	-0.832653854
165	1	FALSE	0	FALSE	40	100	0.76220518	-4.093363136	0.370897343	0.907692308	-55.11154078	-50.58952881	-51.19102274	-47.07791582	-4.522011972	59	0.096680256	66	8	0.988204631	2.05E-13	66	0.260565352	3.98441039	0.000468488	-0.811764706	-0.789361289	-0.809357406
203	1	FALSE	0	FALSE	30	100	0.866628728	-4.518075826	0.334957037	0.938461538	-57.95992314	-53.25542584	-53.13301225	-50.50422051	-4.704497304	61	0.069695205	70	10	0.995669135	9.00E-14	70	0.208877025	3.622587649	0.00017911	-0.847291788	-0.828576975	-0.846631722
800	1	FALSE	0	FALSE	30	100	0.872347728	-4.543224689	0.328438952	0.901408451	-59.27472753	-55.98658671	-57.1849405	-51.38508356	-3.288140825	70	0.050475636	71	2	0.988845605	4.86E-14	71	0.196030748	8.342628004	0.001741607	-0.86511357	-0.795185401	-0.884100175
738	1	FALSE	0	FALSE	30	100	0.861867837	-4.8149398	0.364283009	0.953846154	-56.90769798	-52.71129516	-53.82391788	-50.85693829	-4.196402818	62	0.043486702	70	9	0.997135211	1.47E-13	70	0.168281839	2.825523673	0.00606354	-0.829314696	-0.705494079	-0.8507086
59	1	FALSE	0	FALSE	30	100	0.883080431	-4.723004592	0.324775174	0.984615385	-61.9094384	-55.39743378	-57.16525132	-49.46495749	-6.512004621	64	0.055329062	71	8	0.999443789	1.41E-14	71	0.23040686	11.70145814	0.001292355	-0.839176859	-0.788584741	-0.830518346
262	1	FALSE	0	FALSE	30	100	0.868985876	-4.529727273	0.332388308	0.969230769	-58.49487187	-53.18772273	-52.59226391	-50.41859297	-5.307149139	63	0.045428072	70	8	0.998092375	7.00E-14	70	0.171289333	4.164830441	0.007982591	-0.830324209	-0.674820423	-0.85536789
594	1	FALSE	0	FALSE	47	100	0.829614951	-3.936336385	0.265927594	0.537634409	-80.89022492	-75.46144376	-75.51609923	-72.68244041	-5.428781164	78	0.054746651	100	23	0.887538255	6.59E-19	100	0.37144658	3.99964178	0.014849495	-0.809318579	-0.593671132	-0.860221316
688	1	FALSE	0	FALSE	40	100	0.834379101	-4.232367403	0.305891509	0.791044776	-69.57981142	-61.22498641	-63.1768076	-52.15765837	-8.354825013	55	0.120364978	74	20	0.966351319	2.04E-16	74	0.389217812	25.87621269	0.0577743	-0.69287517	-0.263832266	-0.79460299
227	1	FALSE	0	FALSE	30	100	0.878410355	-4.571154351	0.321400421	1	-60.73447164	-55.90136269	-57.40579005	-52.29345332	-4.833108952	65	0.052611143	72	8	1	2.45E-14	72	0.185024153	9.464708777	0.021533034	-0.798136284	-0.537565521	-0.865463017
436	1	FALSE	0	FALSE	40	100	0.81255807	-4.017654738	0.313030737	0.902777778	-64.62910522	-59.99908904	-61.49512841	-56.43930713	-4.630016179	72	0.068336245	78	7	0.983065921	2.17E-15	78	0.258320939	7.396007265	0.001919635	-0.829275869	-0.757328674	-0.853814793
671	1	FALSE	0	FALSE	30	100	0.866334083	-4.969971321	0.368928757	0.914285714	-57.89371994	-54.2180771	-54.501961	-51.35050244	-3.675642844	69	0.024267133	71	3	0.991381643	9.28E-14	71	0.122037239	4.054576784	0.000674384	-0.891982139	-0.864880606	-0.890118424
228	1	FALSE	0	FALSE	30	100	0.882078912	-4.289782686	0.296413716	0.907692308	-61.65355616	-56.63128537	-57.33801093	-50.51871156	-5.022270792	59	0.038633275	71	13	0.986867719	1.59E-14	71	0.176973351	12.87918263	0.000479493	-0.868841002	-0.843137255	-0.877887789
86	1	FALSE	0	FALSE	40	100	0.810024905	-4.467712739	0.350988261	0.855263158	-64.09214953	-58.1167919	-59.2591422	-55.84657061	-5.975357625	76	0.104445739	78	3	0.97371267	2.80E-15	78	0.328865825	3.906854152	0.000212247	-0.801397787	-0.783925451	-0.795379538
985	1	FALSE	0	FALSE	30	100	0.849422106	-3.701513439	0.294522952	0.661538462	-54.31961036	-49.45068724	-50.17610486	-44.90306354	-4.868923127	43	0.125800815	63	21	0.950458873	4.97E-13	63	0.471052747	8.430382883	0.012275134	-0.744088526	-0.551155116	-0.793632304
136	1	FALSE	0	FALSE	47	100	0.829596582	-3.99434441	0.269863983	0.576086957	-80.8851583	-77.05657558	-78.86998029	-72.87358401	-3.828582712	80	0.049699088	99	20	0.894361667	6.60E-19	99	0.289803916	11.44347217	0.002077202	-0.86390992	-0.785090274	-0.888759464
798	1	FALSE	0	FALSE	40	100	0.817235785	-3.604299794	0.276503736	0.712121212	-65.63999365	-59.77222865	-61.98390266	-52.86408224	-5.867764999	48	0.048728402	73	26	0.940889219	1.34E-15	73	0.333002475	21.03854203	0.027201859	-0.783925451	-0.493496408	-0.835177635
577	1	FALSE	0	FALSE	40	100	0.799794074	-3.90175531	0.31667779	0.955223881	-61.99401015	-54.96168892	-53.92983584	-51.39104203	-7.032321231	66	0.038827412	71	6	0.997132781	7.64E-15	71	0.178191433	10.6830947	0.006408061	-0.801281305	-0.691904485	-0.799068142
410	1	FALSE	0	FALSE	40	100	0.814008395	-4.612514573	0.357666432	0.844155844	-64.93980718	-59.89583566	-59.33237366	-57.26966897	-5.043971521	77	0.057658707	78	2	0.971102107	1.87E-15	78	0.262924679	7.659176709	0.00464914	-0.813861386	-0.721219181	-0.811881188
677	1	FALSE	0	FALSE	40	100	0.811220682	-3.696960483	0.289308178	0.661971831	-64.34472064	-60.67148073	-61.07280576	-56.60635166	-3.67323991	53	0.086196855	78	26	0.927937433	2.48E-15	78	0.411264588	6.957234963	0.000233209	-0.839798097	-0.815569792	-0.841778295
198	1	FALSE	0	FALSE	30	100	0.897776212	-3.792306025	0.241833409	0.588235294	-65.93909373	-60.2253998	-59.43853438	-55.53453299	-5.713693929	43	0.048922539	75	33	0.936319592	2.14E-15	75	0.313485706	16.54193325	0.019939723	-0.785633858	-0.550960978	-0.86390992
389	1	FALSE	0	FALSE	47	100	0.779247383	-3.627510733	0.287817836	0.704225352	-68.71807916	-63.72067389	-65.1783989	-56.34644969	-4.997405278	56	0.070860027	78	23	0.936552369	2.30E-16	78	0.269194282	19.36593248	0.032321778	-0.76128907	-0.442244224	-0.836148321
884	1	FALSE	0	FALSE	30	100	0.878110155	-5.031649975	0.354275132	0.890410959	-60.66049407	-56.86062204	-57.69842166	-53.49679094	-3.799872023	73	0.083284799	74	2	0.988981004	2.54E-14	74	0.284004582	6.280998765	0.001652645	-0.81199767	-0.750533877	-0.822558726
326	1	FALSE	0	FALSE	40	100	0.84428954	-4.089879287	0.284925869	0.791044776	-72.04793848	-64.34545405	-65.78808997	-55.78617846	-7.702484427	55	0.096097845	74	20	0.958221242	6.28E-17	74	0.433799893	37.65586387	0.129598522	-0.580974568	-0.092409241	-0.828576975
415	1	FALSE	0	FALSE	40	100	0.869126582	-3.707486798	0.233384506	0.688172043	-78.99864558	-75.62557021	-76.30255516	-73.57636605	-3.373075375	92	0.037080179	100	9	0.937498011	2.28E-18	100	0.218142794	3.181243409	0.000184583	-0.883711901	-0.867792662	-0.885459134
994	1	FALSE	0	FALSE	10	100	0.898095435	-2.658089255	0.316562991	0.138888889	-18.55147114	-13.8997674	-12.80647104	-11.93164592	-4.651703743	17	0.16909338	17	1	0.891624108	3.08E-05	17	0.877529838	4.317081154	0.000801845	-0.728829354	-0.692681033	-0.737720831
385	1	FALSE	0	FALSE	30	100	0.882416502	-4.657582188	0.3213053	0.878378378	-61.73956472	-57.11382548	-56.57120939	-55.19282692	-4.625739242	74	0.073577946	76	3	0.988023333	1.53E-14	76	0.26713705	2.675883263	0.006986115	-0.786099786	-0.654047758	-0.79654436
785	1	FALSE	0	FALSE	30	100	0.869476459	-3.559358779	0.260620312	0.584615385	-58.60741794	-53.69647453	-54.99838087	-50.6653262	-4.910943411	38	0.036886042	71	34	0.920684458	6.64E-14	71	0.701493558	4.725022958	9.61E-05	-0.882857698	-0.868957484	-0.884100175
961	1	FALSE	0	FALSE	40	100	0.85402703	-4.797626365	0.321762212	0.833333333	-74.63101	-67.41639736	-68.01501363	-62.31817331	-7.214612636	78	0.109299165	85	8	0.971430891	1.83E-17	85	0.272813541	19.81028681	0.047459226	-0.666433702	-0.32168511	-0.785672685
483	1	FALSE	0	FALSE	47	100	0.828440849	-4.384563997	0.297437929	0.698924731	-80.5674646	-75.57469287	-75.44202512	-72.38819362	-4.992771728	93	0.078431373	100	8	0.92406535	7.70E-19	100	0.358044626	4.867403226	0.000322853	-0.838827412	-0.814599107	-0.841584158
913	1	FALSE	0	FALSE	40	100	0.815825484	-4.672778681	0.360163375	0.955882353	-65.33251832	-57.09558576	-57.84431141	-51.11886699	-8.236932555	68	0.095515434	73	6	0.997363942	1.55E-15	73	0.357472032	15.87546147	0.013851485	-0.70953213	-0.549407882	-0.701611338
141	1	FALSE	0	FALSE	40	100	0.801972772	-3.646358008	0.293934221	0.791044776	-62.43168727	-57.99748017	-58.4761776	-53.03210951	-4.434207097	55	0.060376626	74	20	0.956355884	6.20E-15	74	0.262070478	9.42000824	0.015897862	-0.805164046	-0.580275675	-0.859833042
519	1	FALSE	0	FALSE	40	100	0.78824298	-3.926313776	0.330127769	0.791044776	-59.75028947	-56.01683749	-55.58139981	-54.14644807	-3.733451979	55	0.074160357	74	20	0.966533817	2.23E-14	74	0.285204177	2.825444551	0.000162693	-0.854241895	-0.837313143	-0.86060959
58	1	FALSE	0	FALSE	47	100	0.824433318	-4.42289098	0.304258879	0.698924731	-79.48219644	-74.58020242	-74.28765673	-72.96707882	-4.901994018	93	0.086196855	100	8	0.92406535	1.30E-18	100	0.288850271	2.266379216	0.003189629	-0.817433508	-0.717142302	-0.838672103
866	1	FALSE	0	FALSE	40	100	0.790127007	-4.366302503	0.365049575	0.914285714	-60.10776681	-53.96679	-54.33846548	-50.13757628	-6.140976809	69	0.10832848	71	3	0.990024066	1.88E-14	71	0.367787703	7.169191876	0.006498873	-0.75919239	-0.635216463	-0.802562609
192	1	FALSE	0	FALSE	40	100	0.76952266	-3.727177227	0.330896106	0.769230769	-56.36176675	-53.10034157	-53.44099591	-50.14679458	-3.261425176	50	0.126577364	69	20	0.956368064	1.13E-13	69	0.486118103	4.313409327	0.002463234	-0.775577558	-0.695787226	-0.777713065
648	1	FALSE	0	FALSE	40	100	0.801855177	-4.201254684	0.338790019	0.941176471	-62.40794121	-58.0252448	-59.01994763	-54.62265006	-4.382696406	67	0.127548049	75	9	0.993607757	6.27E-15	75	0.34306788	8.892244473	0.001431556	-0.784740827	-0.71927781	-0.805862939
678	1	FALSE	0	FALSE	40	100	0.780206176	-3.884036822	0.334421809	0.815384615	-58.26027101	-54.27773841	-54.03156056	-51.99555471	-3.982532599	53	0.094738886	71	19	0.974890018	4.55E-14	71	0.355012714	4.961495322	0.002842859	-0.809357406	-0.716365754	-0.834012813
144	1	FALSE	0	FALSE	30	100	0.86563462	-4.53842514	0.337911168	0.876923077	-57.73714163	-54.14160153	-54.76557983	-51.68962016	-3.595540096	57	0.052222869	72	16	0.974246955	9.99E-14	72	0.232316521	2.266609959	0.000261179	-0.867909144	-0.84410794	-0.877499515
734	1	FALSE	0	FALSE	40	100	0.782738547	-4.298359459	0.367361731	0.96969697	-58.7238095	-52.64816799	-51.76636897	-51.29406591	-6.075641503	65	0.139196273	71	7	0.999030681	3.65E-14	71	0.376988686	2.942591806	0.002559032	-0.740516405	-0.668802174	-0.768394487
428	1	FALSE	0	FALSE	40	100	0.793276483	-4.407901749	0.365025126	0.913043478	-60.71257948	-55.93123549	-56.41810746	-50.06285628	-4.781343985	67	0.112017084	70	4	0.993032694	1.41E-14	70	0.387858025	13.2539414	0.034582206	-0.732362648	-0.400698893	-0.808774995
306	1	FALSE	0	FALSE	47	100	0.821495851	-3.705614388	0.257498935	0.559139785	-78.70232924	-75.84675317	-76.65554767	-73.00072125	-2.855576065	80	0.04426325	100	21	0.890759342	1.89E-18	100	0.252129034	3.128071162	0.002605635	-0.860337798	-0.771112405	-0.873422636
750	1	FALSE	0	FALSE	40	100	0.799846564	-3.797568374	0.308171156	0.731343284	-62.00449863	-57.52640495	-57.31381878	-53.7349112	-4.478093679	51	0.096874393	74	24	0.938360531	7.60E-15	74	0.375866831	8.845202966	0.000466404	-0.818675985	-0.79130266	-0.811492914
344	1	FALSE	0	FALSE	30	100	0.885258842	-4.766440378	0.324294533	0.915492958	-62.47366202	-58.56026858	-57.90962191	-56.70824311	-3.913393441	71	0.051640458	78	8	0.985362403	1.08E-14	78	0.186893189	2.416876921	0.000113946	-0.873694428	-0.858279946	-0.876722966
642	1	FALSE	0	FALSE	40	100	0.86883278	-4.096049405	0.258177235	0.538461538	-78.908949	-74.16339828	-74.83157673	-70.94761254	-4.745550721	75	0.04950495	98	24	0.887457697	2.38E-18	98	0.27007645	6.133510023	0.0013718	-0.838050864	-0.777130654	-0.845272763
482	1	FALSE	0	FALSE	30	100	0.878198773	-4.401602423	0.309785592	0.984615385	-60.68231309	-55.41500676	-55.00936175	-51.03319719	-5.267306324	64	0.044457387	71	8	0.999578798	2.51E-14	71	0.240078789	10.64801498	0.003326042	-0.833857503	-0.744515628	-0.846825859
562	1	FALSE	0	FALSE	40	100	0.786916572	-4.40585125	0.371919136	0.901408451	-59.50051794	-53.99029536	-54.11889882	-50.44579702	-5.510222583	70	0.086002718	71	2	0.98668867	2.52E-14	71	0.329846467	6.886147425	0.002941389	-0.812774219	-0.718501262	-0.826441468
82	1	FALSE	0	FALSE	30	100	0.894210705	-4.435332151	0.288302271	0.888888889	-64.9105458	-60.00248305	-58.68796231	-57.6792783	-4.908062754	71	0.056299748	79	9	0.985396213	3.46E-15	79	0.185622761	5.695952355	0.007655343	-0.790176665	-0.679285576	-0.814016696
958	1	FALSE	0	FALSE	40	100	0.835485468	-3.985113828	0.286867676	0.5875	-69.84791258	-65.01245705	-65.30798085	-62.57607133	-4.835455535	62	0.056299748	87	26	0.893745372	1.79E-16	87	0.213782619	3.161083136	0.004746596	-0.815958066	-0.693263444	-0.843525529
830	1	FALSE	0	FALSE	47	100	0.819331469	-3.608575329	0.252604427	0.580645161	-78.13587626	-74.94085721	-75.35796856	-73.44970605	-3.195019045	82	0.059988352	100	19	0.896093218	2.48E-18	100	0.355859796	1.530722964	0.000112529	-0.866394875	-0.852844108	-0.868180936
892	1	FALSE	0	FALSE	40	100	0.79759219	-4.105619708	0.335513584	0.803030303	-61.55648778	-55.68825995	-56.27611215	-51.57428064	-5.868227833	54	0.083478936	73	20	0.958311071	9.42E-15	73	0.397528206	8.167258547	0.01280365	-0.771073578	-0.585711512	-0.840613473
731	1	FALSE	0	FALSE	47	100	0.826648777	-4.542489771	0.310092057	0.722222222	-80.07905876	-74.78638612	-75.80678438	-69.20157685	-5.292672644	90	0.105610561	97	8	0.930178893	9.73E-19	97	0.274079256	11.21785639	0.001969325	-0.808347894	-0.730343623	-0.831100757
568	1	FALSE	0	FALSE	40	100	0.790947366	-4.228515418	0.352655084	0.984848485	-60.26442661	-56.80419188	-57.79443667	-51.87112583	-3.460234726	66	0.111240536	73	8	0.999286764	1.75E-14	73	0.332464971	7.722701087	4.73E-05	-0.823451757	-0.817122889	-0.821199767
855	1	FALSE	0	FALSE	30	100	0.8874385	-4.415591521	0.297191018	0.757142857	-63.04903362	-58.54514489	-57.57097237	-56.29142411	-4.503888737	58	0.090662007	77	20	0.981097218	8.28E-15	77	0.34739724	5.581810535	0.018837728	-0.775810522	-0.530964861	-0.832459717
279	1	FALSE	0	FALSE	30	100	0.901643027	-4.694994132	0.293049714	0.688311688	-67.09592251	-61.79360776	-61.2225805	-60.48388114	-5.302314742	65	0.070471753	84	20	0.955465611	1.24E-15	84	0.302427924	1.402513596	0.000427501	-0.847330615	-0.813628422	-0.85206756
115	1	FALSE	0	FALSE	40	100	0.787789375	-4.511400059	0.379837681	0.888888889	-59.66469691	-54.267756	-53.93097229	-51.36692745	-5.396940906	71	0.101533683	71	1	0.98898694	2.33E-14	71	0.35678907	8.50697958	0.001523416	-0.794020579	-0.738885653	-0.815569792
243	1	FALSE	0	FALSE	30	100	0.863605712	-4.522115958	0.339627633	0.926470588	-57.28752981	-52.50868735	-52.59410776	-50.58298251	-4.778842454	66	0.056688022	70	5	0.994563079	1.23E-13	70	0.213469726	4.819491488	0.003122192	-0.823141138	-0.727625704	-0.839448651
808	1	FALSE	0	FALSE	40	100	0.795972724	-4.526721079	0.371780802	0.888888889	-61.23772125	-55.61569522	-56.96155393	-49.54872316	-5.622026033	71	0.08056688	71	1	0.984042023	1.10E-14	71	0.296759294	12.92859985	0.009123243	-0.795418365	-0.625703747	-0.831100757
680	1	FALSE	0	FALSE	47	100	0.82491061	-4.263740505	0.292826905	0.698924731	-79.61014373	-75.31450751	-75.60424052	-72.56442699	-4.295636225	93	0.083673073	100	8	0.92406535	1.22E-18	100	0.376969585	4.530871947	0.001802531	-0.825703747	-0.758881771	-0.850902737
96	1	FALSE	0	FALSE	40	100	0.804985396	-4.171118193	0.333042965	1	-63.04489093	-55.13277668	-56.62537829	-50.08254313	-7.912114246	65	0.106192972	72	8	1	4.62E-15	72	0.311070024	13.12172046	0.017973877	-0.712172394	-0.51058047	-0.775383421
584	1	FALSE	0	FALSE	30	100	0.862910194	-4.421477639	0.333049049	0.984615385	-57.13493905	-53.553296	-53.8082353	-51.19851638	-3.581643043	64	0.072607261	71	8	0.999411549	1.33E-13	71	0.228864321	3.431226458	0.001159327	-0.829392351	-0.7899437	-0.846049311
387	1	FALSE	0	FALSE	40	100	0.808395931	-4.633230448	0.365916849	0.890410959	-63.75062472	-58.71141983	-58.75701182	-56.29429618	-5.039204894	73	0.109687439	79	7	0.981501646	3.30E-15	79	0.273871221	2.873749785	0.000883009	-0.793282858	-0.748786643	-0.794214716
605	1	FALSE	0	FALSE	47	100	0.804595053	-3.827771043	0.281202251	0.835820896	-74.45060531	-66.06576221	-66.6493158	-55.0872625	-8.384843095	58	0.051252184	74	17	0.97701915	1.46E-17	74	0.208493312	44.68068418	0.110040293	-0.69963114	-0.109299165	-0.820617356
51	1	FALSE	0	FALSE	47	100	0.828819054	-4.265715311	0.288990429	0.656565657	-80.67119122	-74.96057655	-76.38714669	-70.88438516	-5.71061467	99	0.048534265	100	2	0.913850647	7.32E-19	100	0.280245883	6.242656902	0.002021358	-0.856804504	-0.780236847	-0.864880606
943	1	FALSE	0	FALSE	40	100	0.812732942	-4.001288113	0.311576567	0.844155844	-64.66644012	-59.26689066	-59.29649956	-56.36515503	-5.399549454	77	0.039992235	78	2	0.966699516	2.13E-15	78	0.17021584	7.991063715	0.012430587	-0.808891477	-0.62550961	-0.825276645
701	1	FALSE	0	FALSE	30	100	0.83879158	-3.357328882	0.278151688	0.692307692	-52.27308401	-48.62410807	-48.73165933	-45.76993112	-3.648975942	45	0.058241118	64	20	0.932263848	1.30E-12	64	0.264383302	3.877264637	0.000140098	-0.869501068	-0.856532712	-0.86526888
609	1	FALSE	0	FALSE	40	100	0.798701363	-4.152688817	0.33819392	0.915492958	-61.77628626	-57.89639801	-57.87824273	-56.54613167	-3.879888249	71	0.104251602	78	8	0.985767952	8.48E-15	78	0.255805604	1.101039939	0.000326645	-0.813317802	-0.787419918	-0.811492914
500	1	FALSE	0	FALSE	40	100	0.78961601	-3.76481613	0.31524655	0.784615385	-60.01049345	-51.57592538	-52.10695766	-48.70695444	-8.434568078	51	0.117841196	71	21	0.9600051	1.97E-14	71	0.406649581	4.503323981	0.002588984	-0.755193166	-0.691322073	-0.791108523
835	1	FALSE	0	FALSE	47	100	0.750084585	-3.958924519	0.340653116	0.915492958	-62.88632743	-57.55145442	-59.27593027	-50.88272496	-5.334873012	71	0.095321297	72	2	0.988363531	3.83E-15	72	0.415317027	16.90475857	0.000389529	-0.819569016	-0.800621239	-0.808192584
966	1	FALSE	0	FALSE	40	100	0.832549728	-4.10912872	0.298948091	0.602564103	-69.1404119	-63.70522537	-63.60598824	-60.87977115	-5.435186528	60	0.141914191	85	26	0.921791812	2.52E-16	85	0.386130562	5.154006215	0.000375844	-0.753407105	-0.7239371	-0.754610755
143	1	FALSE	0	FALSE	40	100	0.810391455	-4.303489231	0.337683972	0.942028986	-64.16940258	-59.02425746	-60.15831384	-52.31368352	-5.145145113	69	0.081731703	74	6	0.995949039	2.70E-15	74	0.294494386	16.35503052	0.0013934	-0.836264803	-0.771694817	-0.849737915
201	1	FALSE	0	FALSE	30	100	0.874910685	-4.789417864	0.342240941	0.970149254	-59.8831858	-56.2614572	-56.24565951	-52.16615192	-3.621728604	67	0.116482236	73	7	0.998855104	3.65E-14	73	0.34488363	6.772237098	0.004630502	-0.764356436	-0.655794991	-0.784119588
410	1	FALSE	0	FALSE	30	100	0.899736657	-4.807897082	0.303311956	0.915492958	-66.5200212	-60.45894514	-62.44206603	-54.84579884	-6.061076056	71	0.080178606	78	8	0.987285306	1.63E-15	78	0.326923474	14.11232794	0.021058662	-0.787148127	-0.527858668	-0.851291011
[truncated: 61,199 more rows]
