# Supplementary material for: climwin: An R Toolbox for Climate Window Analysis
Source: PLoS One. 2016 Dec 14;11(12):e0167980. doi: 10.1371/journal.pone.0167980 (PMC5156382; doi:10.1371/journal.pone.0167980)
Supplement: S2 File — Simulated data used to generate Fig 8. (CSV) [file pone.0167980.s002.csv]

SAMPLESIZE	KFOLD	R2
10	0	0.4709
20	0	0.2173
30	0	0.3932
40	0	0.151
47	0	0.2973
10	2	0.3536
20	2	0.5233
30	2	0.1927
40	2	0.2358
47	2	0.3024
10	4	0.3785
20	4	0.4182
30	4	0.2525
40	4	0.2673
47	4	0.2916
10	6	0.2431
20	6	0.2869
30	6	0.1228
40	6	0.2015
47	6	0.2975
10	8	0.2431
20	8	0.3921
30	8	0.2525
40	8	0.171
47	8	0.2842
10	10	0.239
20	10	0.4633
30	10	0.0732
40	10	0.1606
47	10	0.163
10	0	0.6795
20	0	0.6827
30	0	0.3095
40	0	0.397
47	0	0.3007
10	2	0.6183
20	2	0.2127
30	2	0.4264
40	2	0.3969
47	2	0.3683
10	4	0.2679
20	4	0.4608
30	4	0.4245
40	4	0.377
47	4	0.3403
10	6	0.384
20	6	0.2955
30	6	0.4246
40	6	0.1699
47	6	0.3105
10	8	0.2866
20	8	0.2095
30	8	0.3054
40	8	0.3632
47	8	0.2059
10	10	0.2294
20	10	0.5028
30	10	0.3285
40	10	0.2487
47	10	0.3639
10	0	0.7259
20	0	0.3489
30	0	0.4949
40	0	0.1982
47	0	0.2107
10	2	0.852
20	2	0.2833
30	2	0.2784
40	2	0.43
47	2	0.1265
10	4	0.852
20	4	0.2284
30	4	0.2975
40	4	0.4298
47	4	0.1837
10	6	0.5587
20	6	0.508
30	6	0.2806
40	6	0.4244
47	6	0.1655
10	8	0.6985
20	8	0.1802
30	8	0.3095
40	8	0.4072
47	8	0.1926
10	10	0.6985
20	10	0.4542
30	10	0.0526
40	10	0.4238
47	10	0.1483
10	0	0.6475
20	0	0.4435
30	0	0.1361
40	0	0.3821
47	0	0.4614
10	2	0.4955
20	2	0.3965
30	2	0.4908
40	2	0.2742
47	2	0.2578
10	4	0.1352
20	4	0.3965
30	4	0.4911
40	4	0.2858
47	4	0.2581
10	6	0.4611
20	6	0.3965
30	6	0.4287
40	6	0.2211
47	6	0.2278
10	8	0.4433
20	8	0.2663
30	8	0.4911
40	8	0.2977
47	8	0.2663
10	10	0.448
20	10	0.3965
30	10	0.4852
40	10	0.2738
47	10	0.1501
10	0	0.571
20	0	0.2735
30	0	0.488
40	0	0.2418
47	0	0.3857
10	2	0.2159
20	2	0.3183
30	2	0.5082
40	2	0.1618
47	2	0.3255
10	4	0.2061
20	4	0.3465
30	4	0.4775
40	4	0.1663
47	4	0.335
10	6	0.7948
20	6	0.2598
30	6	0.5075
40	6	0.1618
47	6	0.2622
10	8	0.2373
20	8	0.3421
30	8	0.4775
40	8	0.172
47	8	0.3261
10	10	0.2061
20	10	0.0573
30	10	0.3266
40	10	0.1491
47	10	0.24
10	0	0.6864
20	0	0.8008
30	0	0.3787
40	0	0.2497
47	0	0.5492
10	2	0.6018
20	2	0.6337
30	2	0.3159
40	2	0.2926
47	2	0.309
10	4	0.3451
20	4	0.6337
30	4	0.3728
40	4	0.2879
47	4	0.3225
10	6	0.2372
20	6	0.638
30	6	0.3728
40	6	0.2879
47	6	0.3185
10	8	0.2306
20	8	0.6087
30	8	0.2681
40	8	0.3134
47	8	0.3185
10	10	0.2538
20	10	0.5552
30	10	0.1026
40	10	0.2201
47	10	0.3185
10	0	0.6699
20	0	0.5445
30	0	0.4371
40	0	0.4275
47	0	0.3146
10	2	0.6975
20	2	0.3658
30	2	0.2312
40	2	0.3099
47	2	0.2308
10	4	0.6802
20	4	0.4208
30	4	0.2599
40	4	0.3099
47	4	0.2309
10	6	0.5438
20	6	0.2164
30	6	0.2254
40	6	0.2996
47	6	0.2306
10	8	0.6549
20	8	0.2164
30	8	0.2396
40	8	0.2851
47	8	0.1748
10	10	0.5438
20	10	0.2382
30	10	0.1861
40	10	0.1582
47	10	0.1887
10	0	0.529
20	0	0.3718
30	0	0.2881
40	0	0.3884
47	0	0.2377
10	2	0.2846
20	2	0.4921
30	2	0.1769
40	2	0.3556
47	2	0.1677
10	4	0.1588
20	4	0.5002
30	4	0.1843
40	4	0.3596
47	4	0.2223
10	6	0.1013
20	6	0.4584
30	6	0.1782
40	6	0.3639
47	6	0.2526
10	8	0.1557
20	8	0.409
30	8	0.1965
40	8	0.3556
47	8	0.1916
10	10	0.1842
20	10	0.3989
30	10	0.0543
40	10	0.364
47	10	0.2519
10	0	0.6853
20	0	0.2748
30	0	0.2155
40	0	0.3717
47	0	0.4529
10	2	0.5972
20	2	0.2907
30	2	0.6535
40	2	0.4471
47	2	0.5659
10	4	0.6851
20	4	0.408
30	4	0.6468
40	4	0.4468
47	4	0.5659
10	6	0.6774
20	6	0.2562
30	6	0.6468
40	6	0.4531
47	6	0.5386
10	8	0.6851
20	8	0.0563
30	8	0.6535
40	8	0.4489
47	8	0.5659
10	10	0.0491
20	10	0.2618
30	10	0.6416
40	10	0.4582
47	10	0.5715
10	0	0.4198
20	0	0.6848
30	0	0.3135
40	0	0.409
47	0	0.2288
10	2	0.1475
20	2	0.2011
30	2	0.4866
40	2	0.2159
47	2	0.2173
10	4	0.1898
20	4	0.1801
30	4	0.5079
40	4	0.2265
47	4	0.2546
10	6	0.3637
20	6	0.2011
30	6	0.4365
40	6	0.2375
47	6	0.2546
10	8	0.3093
20	8	0.1553
30	8	0.4395
40	8	0.1908
47	8	0.2546
10	10	0.275
20	10	0.1108
30	10	0.4198
40	10	0.2103
47	10	0.2444
10	0	0.7727
20	0	0.5291
30	0	0.3281
40	0	0.4128
47	0	0.4546
10	2	0.3569
20	2	0.5182
30	2	0.4492
40	2	0.1484
47	2	0.2329
10	4	0.5342
20	4	0.4653
30	4	0.5369
40	4	0.1941
47	4	0.2036
10	6	0.681
20	6	0.2656
30	6	0.3798
40	6	0.1327
47	6	0.1769
10	8	0.6378
20	8	0.0325
30	8	0.4607
40	8	0.1219
47	8	0.1834
10	10	0.5434
20	10	0.3351
30	10	0.5502
40	10	0.082
47	10	0.2394
10	0	0.5882
20	0	0.2559
30	0	0.2353
40	0	0.4716
47	0	0.2826
10	2	0.6389
20	2	0.3792
30	2	0.3749
40	2	0.3877
47	2	0.2368
10	4	0.6079
20	4	0.3178
30	4	0.3761
40	4	0.3927
47	4	0.1596
10	6	0.6645
20	6	0.2906
30	6	0.3711
40	6	0.4001
47	6	0.1965
10	8	0.4925
20	8	0.2113
30	8	0.1259
40	8	0.3867
47	8	0.1681
10	10	0.4925
20	10	0.2798
30	10	0.2666
40	10	0.3322
47	10	0.1426
10	0	0.4087
20	0	0.3912
30	0	0.3825
40	0	0.2904
47	0	0.1877
10	2	0.6684
20	2	0.2127
30	2	0.4552
40	2	0.293
47	2	0.2532
10	4	0.6615
20	4	0.1986
30	4	0.4478
40	4	0.2882
47	4	0.295
10	6	0.5656
20	6	0.1276
30	6	0.4361
40	6	0.293
47	6	0.1964
10	8	0.4978
20	8	0.1906
30	8	0.4478
40	8	0.2901
47	8	0.1936
10	10	0.36
20	10	0.1491
30	10	0.41
40	10	0.2901
47	10	0.2908
10	0	0.4437
20	0	0.4544
30	0	0.2915
40	0	0.2638
47	0	0.3896
10	2	0.7963
20	2	0.3872
30	2	0.3065
40	2	0.3811
47	2	0.3871
10	4	0.6302
20	4	0.1285
30	4	0.2439
40	4	0.3776
47	4	0.3711
10	6	0.5078
20	6	0.3491
30	6	0.276
40	6	0.3761
47	6	0.3854
10	8	0.629
20	8	0.3781
30	8	0.2965
40	8	0.3726
47	8	0.3871
10	10	0.7162
20	10	0.1474
30	10	0.3078
40	10	0.3774
47	10	0.3768
10	0	0.4813
20	0	0.5444
30	0	0.3085
40	0	0.1782
47	0	0.5372
10	2	0.7581
20	2	0.5304
30	2	0.4739
40	2	0.2278
47	2	0.2995
10	4	0.816
20	4	0.1756
30	4	0.4772
40	4	0.2097
47	4	0.3161
10	6	0.36
20	6	0.2692
30	6	0.4772
40	6	0.2097
47	6	0.3238
10	8	0.816
20	8	0.2002
30	8	0.4702
40	8	0.1645
47	8	0.3094
10	10	0.7723
20	10	0.2934
30	10	0.4624
40	10	0.1366
47	10	0.1743
10	0	0.5619
20	0	0.5027
30	0	0.2369
40	0	0.2765
47	0	0.3267
10	2	0.8159
20	2	0.3127
30	2	0.3355
40	2	0.1996
47	2	0.366
10	4	0.6912
20	4	0.3127
30	4	0.3107
40	4	0.255
47	4	0.3502
10	6	0.8249
20	6	0.2655
30	6	0.2158
40	6	0.226
47	6	0.3334
10	8	0.6912
20	8	0.316
30	8	0.3223
40	8	0.2568
47	8	0.3117
10	10	0.6912
20	10	0.2586
30	10	0.1409
40	10	0.2348
47	10	0.3179
10	0	0.5448
20	0	0.5035
30	0	0.357
40	0	0.2107
47	0	0.2906
10	2	0.7104
20	2	0.5195
30	2	0.1804
40	2	0.5194
47	2	0.5297
10	4	0.6349
20	4	0.3154
30	4	0.1479
40	4	0.5157
47	4	0.5297
10	6	0.6315
20	6	0.3668
30	6	0.0964
40	6	0.368
47	6	0.5297
10	8	0.6315
20	8	0.0421
30	8	0.1479
40	8	0.5128
47	8	0.4823
10	10	0.6315
20	10	0.3368
30	10	0.0442
40	10	0.3412
47	10	0.4671
10	0	0.7461
20	0	0.2945
30	0	0.4126
40	0	0.3436
47	0	0.3095
10	2	0.6195
20	2	0.4263
30	2	0.55
40	2	0.2332
47	2	0.2906
10	4	0.4271
20	4	0.2226
30	4	0.55
40	4	0.261
47	4	0.3388
10	6	0.3889
20	6	0.3569
30	6	0.5617
40	6	0.1719
47	6	0.3443
10	8	0.5223
20	8	0.1045
30	8	0.55
40	8	0.2522
47	8	0.3232
10	10	0.5223
20	10	0.1867
30	10	0.562
40	10	0.1901
47	10	0.3456
10	0	0.8406
20	0	0.2808
30	0	0.4444
40	0	0.2898
47	0	0.3173
10	2	0.7755
20	2	0.2777
30	2	0.392
40	2	0.3979
47	2	0.2656
10	4	0.3733
20	4	0.1352
30	4	0.392
40	4	0.3979
47	4	0.2625
10	6	0.529
20	6	0.125
30	6	0.094
40	6	0.2417
47	6	0.2459
10	8	0.4703
20	8	0.1352
30	8	0.3391
40	8	0.2891
47	8	0.2625
10	10	0.6067
20	10	0.1352
30	10	0.0176
40	10	0.0543
47	10	0.2241
10	0	0.5481
20	0	0.3768
30	0	0.2771
40	0	0.2268
47	0	0.2275
10	2	0.7927
20	2	0.4365
30	2	0.3321
40	2	0.5204
47	2	0.3563
10	4	0.0315
20	4	0.4365
30	4	0.3384
40	4	0.5204
47	4	0.3515
10	6	0.0086
20	6	0.095
30	6	0.2138
40	6	0.5215
47	6	0.3149
10	8	0.1464
20	8	0.1109
30	8	0.2138
40	8	0.4797
47	8	0.3336
10	10	0.0557
20	10	0.0312
30	10	0.188
40	10	0.4565
47	10	0.2571
10	0	0.5808
20	0	0.5387
30	0	0.2754
40	0	0.2183
47	0	0.4355
10	2	0.6488
20	2	0.4668
30	2	0.6971
40	2	0.3343
47	2	0.4654
10	4	0.6706
20	4	0.4668
30	4	0.7283
40	4	0.3396
47	4	0.4688
10	6	0.6533
20	6	0.4668
30	6	0.7169
40	6	0.3396
47	6	0.4682
10	8	0.6533
20	8	0.4668
30	8	0.7283
40	8	0.3236
47	8	0.462
10	10	0.5445
20	10	0.0604
30	10	0.6082
40	10	0.2961
47	10	0.4714
10	0	0.6606
20	0	0.4791
30	0	0.3862
40	0	0.3263
47	0	0.3258
10	2	0.5778
20	2	0.4186
30	2	0.3724
40	2	0.4566
47	2	0.161
10	4	0.4229
20	4	0.5387
30	4	0.2734
40	4	0.3937
47	4	0.1569
10	6	0.3559
20	6	0.3023
30	6	0.3547
40	6	0.3455
47	6	0.136
10	8	0.3395
20	8	0.0897
30	8	0.3597
40	8	0.4297
47	8	0.141
10	10	0.3559
20	10	0.1028
30	10	0.0673
40	10	0.2126
47	10	0.1184
10	0	0.7473
20	0	0.3505
30	0	0.3838
40	0	0.2029
47	0	0.318
10	2	0.4206
20	2	0.4686
30	2	0.4755
40	2	0.3655
47	2	0.61
10	4	0.4027
20	4	0.467
30	4	0.3668
40	4	0.3289
47	4	0.61
10	6	0.3074
20	6	0.425
30	6	0.5072
40	6	0.3655
47	6	0.6019
10	8	0.3184
20	8	0.4583
30	8	0.0175
40	8	0.3655
47	8	0.6019
10	10	0.3184
20	10	0.2761
30	10	0.0568
40	10	0.3251
47	10	0.61
10	0	0.7268
20	0	0.6549
30	0	0.5478
40	0	0.4064
47	0	0.4081
10	2	0.4506
20	2	0.3599
30	2	0.3453
40	2	0.2737
47	2	0.3099
10	4	0.4327
20	4	0.3599
30	4	0.3028
40	4	0.2299
47	4	0.3099
10	6	0.3091
20	6	0.1967
30	6	0.2547
40	6	0.2367
47	6	0.3009
10	8	0.4018
20	8	0.2514
30	8	0.229
40	8	0.2342
47	8	0.3099
10	10	0.5688
20	10	0.2794
30	10	0.3329
40	10	0.2342
47	10	0.3099
10	0	0.6734
20	0	0.3699
30	0	0.5532
40	0	0.186
47	0	0.3716
10	2	0.7407
20	2	0.1658
30	2	0.2034
40	2	0.5963
47	2	0.1978
10	4	0.7407
20	4	0.1495
30	4	0.2034
40	4	0.5986
47	4	0.1259
10	6	0.7497
20	6	0.1343
30	6	0.2482
40	6	0.5986
47	6	0.1978
10	8	0.5593
20	8	0.1508
30	8	0.0945
40	8	0.5246
47	8	0.1903
10	10	0.5593
20	10	0.178
30	10	0.2656
40	10	0.5567
47	10	0.1662
10	0	0.782
20	0	0.4106
30	0	0.285
40	0	0.0977
47	0	0.3408
10	2	0.0957
20	2	0.3742
30	2	0.5053
40	2	0.1916
47	2	0.1908
10	4	0.8073
20	4	0.3742
30	4	0.5129
40	4	0.2144
47	4	0.1908
10	6	0.682
20	6	0.0669
30	6	0.4843
40	6	0.1452
47	6	0.1868
10	8	0.6352
20	8	0.1087
30	8	0.3948
40	8	0.2448
47	8	0.1096
10	10	0.6596
20	10	0.3742
30	10	0.4793
40	10	0.0941
47	10	0.1629
10	0	0.5396
20	0	0.3964
30	0	0.3879
40	0	0.4201
47	0	0.4131
10	2	0.8399
20	2	0.2167
30	2	0.4936
40	2	0.3509
47	2	0.3938
10	4	0.8399
20	4	0.348
30	4	0.4831
40	4	0.3509
47	4	0.3922
10	6	0.8399
20	6	0.1823
30	6	0.1704
40	6	0.3307
47	6	0.4039
10	8	0.8399
20	8	0.0876
30	8	0.4936
40	8	0.1579
47	8	0.3509
10	10	0.8399
20	10	0.2987
30	10	0.4873
40	10	0.245
47	10	0.4104
10	0	0.4543
20	0	0.1865
30	0	0.493
40	0	0.4694
47	0	0.4043
10	2	0.2959
20	2	0.4266
30	2	0.341
40	2	0.1278
47	2	0.1727
10	4	0.071
20	4	0.3467
30	4	0.3753
40	4	0.1278
47	4	0.2177
10	6	0.0273
20	6	0.3888
30	6	0.3753
40	6	0.1183
47	6	0.1062
10	8	0.0959
20	8	0.3871
30	8	0.2853
40	8	0.0783
47	8	0.2177
10	10	0.0734
20	10	0.3898
30	10	0.0286
40	10	0.1381
47	10	0.2148
10	0	0.8321
20	0	0.4706
30	0	0.631
40	0	0.264
47	0	0.2454
10	2	0.6757
20	2	0.2011
30	2	0.4384
40	2	0.3696
47	2	0.2527
10	4	0.7385
20	4	0.2011
30	4	0.4603
40	4	0.3656
47	4	0.3133
10	6	0.739
20	6	0.0477
30	6	0.4678
40	6	0.1503
47	6	0.3133
10	8	0.7385
20	8	0.3733
30	8	0.4603
40	8	0.3656
47	8	0.294
10	10	0.5969
20	10	0.295
30	10	0.3464
40	10	0.1319
47	10	0.294
10	0	0.7938
20	0	0.5256
30	0	0.5359
40	0	0.3818
47	0	0.2665
10	2	0.6334
20	2	0.2119
30	2	0.1394
40	2	0.2811
47	2	0.2796
10	4	0.6334
20	4	0.1893
30	4	0.2031
40	4	0.2811
47	4	0.3259
10	6	0.3874
20	6	0.1392
30	6	0.1836
40	6	0.2555
47	6	0.3322
10	8	0.4464
20	8	0.1616
30	8	0.1911
40	8	0.2476
47	8	0.2896
10	10	0.5236
20	10	0.1018
30	10	0.1823
40	10	0.2434
47	10	0.2931
10	0	0.5174
20	0	0.4002
30	0	0.274
40	0	0.3451
47	0	0.1622
10	2	0.75
20	2	0.4265
30	2	0.2123
40	2	0.1596
47	2	0.1755
10	4	0.7558
20	4	0.4419
30	4	0.1944
40	4	0.1596
47	4	0.1047
10	6	0.0606
20	6	0.2385
30	6	0.197
40	6	0.1731
47	6	0.1755
10	8	0.8063
20	8	0.416
30	8	0.0998
40	8	0.1335
47	8	0.071
10	10	0.8063
20	10	0.4089
30	10	0.1928
40	10	0.1385
47	10	0.1244
10	0	0.8031
20	0	0.6077
30	0	0.3138
40	0	0.2
47	0	0.1328
10	2	0.8584
20	2	0.2798
30	2	0.2943
40	2	0.1336
47	2	0.3635
10	4	0.5952
20	4	0.2715
30	4	0.2943
40	4	0.0603
47	4	0.3694
10	6	0.1558
20	6	0.3031
30	6	0.2787
40	6	0.1041
47	6	0.3694
10	8	0.156
20	8	0.2918
30	8	0.2786
40	8	0.1212
47	8	0.3679
10	10	0.156
20	10	0.2109
30	10	0.1633
40	10	0.1381
47	10	0.3715
10	0	0.787
20	0	0.3602
30	0	0.4339
40	0	0.4288
47	0	0.3868
10	2	0.6382
20	2	0.1447
30	2	0.3802
40	2	0.2857
47	2	0.4568
10	4	0.2748
20	4	0.1424
30	4	0.4053
40	4	0.2795
47	4	0.4321
10	6	0.1849
20	6	0.1424
30	6	0.3802
40	6	0.2864
47	6	0.4321
10	8	0.2748
20	8	0.1592
30	8	0.3384
40	8	0.2577
47	8	0.4283
10	10	0.2748
20	10	0.0523
30	10	0.3802
40	10	0.2116
47	10	0.4306
10	0	0.7869
20	0	0.449
30	0	0.4754
40	0	0.1646
47	0	0.5711
10	2	0.7301
20	2	0.3896
30	2	0.2087
40	2	0.2899
47	2	0.4145
10	4	0.2609
20	4	0.285
30	4	0.2499
40	4	0.2853
47	4	0.4145
10	6	0.0715
20	6	0.2444
30	6	0.1957
40	6	0.2996
47	6	0.4145
10	8	0.0833
20	8	0.0416
30	8	0.2383
40	8	0.2853
47	8	0.417
10	10	0.0329
20	10	0.3645
30	10	0.183
40	10	0.121
47	10	0.3688
10	0	0.7309
20	0	0.6759
30	0	0.5117
40	0	0.3794
47	0	0.2747
10	2	0.617
20	2	0.475
30	2	0.3484
40	2	0.362
47	2	0.236
10	4	0.1213
20	4	0.4709
30	4	0.3748
40	4	0.3567
47	4	0.2692
10	6	0.0426
20	6	0.3561
30	6	0.355
40	6	0.2149
47	6	0.2476
10	8	0.1427
20	8	0.3916
30	8	0.3345
40	8	0.35
47	8	0.2674
10	10	0.0902
20	10	0.3268
30	10	0.3556
40	10	0.1516
47	10	0.1773
10	0	0.7674
20	0	0.2888
30	0	0.3584
40	0	0.3651
47	0	0.2796
10	2	0.7265
20	2	0.6163
30	2	0.3204
40	2	0.2031
47	2	0.3197
10	4	0.3363
20	4	0.6153
30	4	0.2838
40	4	0.2224
47	4	0.3015
10	6	0.7004
20	6	0.3489
30	6	0.2859
40	6	0.2081
47	6	0.3197
10	8	0.6692
20	8	0.4846
30	8	0.2838
40	8	0.2072
47	8	0.2562
10	10	0.6692
20	10	0.5037
30	10	0.2518
40	10	0.2081
47	10	0.3042
10	0	0.7079
20	0	0.466
30	0	0.3126
40	0	0.0917
47	0	0.3174
10	2	0.8558
20	2	0.4765
30	2	0.2513
40	2	0.1544
47	2	0.3753
10	4	0.8558
20	4	0.1856
30	4	0.2605
40	4	0.1572
47	4	0.2723
10	6	0.8558
20	6	0.3742
30	6	0.2171
40	6	0.1572
47	6	0.3741
10	8	0.6926
20	8	0.4307
30	8	0.2171
40	8	0.1223
47	8	0.2591
10	10	0.8558
20	10	0.3967
30	10	0.2401
40	10	0.118
47	10	0.3741
10	0	0.4562
20	0	0.3688
30	0	0.3705
40	0	0.3628
47	0	0.3256
10	2	0.4098
20	2	0.2548
30	2	0.3259
40	2	0.2614
47	2	0.2334
10	4	0.2738
20	4	0.1874
30	4	0.3256
40	4	0.2616
47	4	0.2334
10	6	0.2967
20	6	0.1874
30	6	0.3063
40	6	0.2054
47	6	0.2334
10	8	0.273
20	8	0.2122
30	8	0.2875
40	8	0.2123
47	8	0.2181
10	10	0.2342
20	10	0.0771
30	10	0.1522
40	10	0.2548
47	10	0.2334
10	0	0.6174
20	0	0.3119
30	0	0.3439
40	0	0.3425
47	0	0.2021
10	2	0.5951
20	2	0.4861
30	2	0.3129
40	2	0.3025
47	2	0.2774
10	4	0.3553
20	4	0.5066
30	4	0.3045
40	4	0.3281
47	4	0.278
10	6	0.5873
20	6	0.4054
30	6	0.1233
40	6	0.3281
47	6	0.278
10	8	0.2649
20	8	0.466
30	8	0.3045
40	8	0.3025
47	8	0.277
10	10	0.4134
20	10	0.4322
30	10	0.1422
40	10	0.2994
47	10	0.278
10	0	0.6769
20	0	0.578
30	0	0.2527
40	0	0.1927
47	0	0.3416
10	2	0.8706
20	2	0.3041
30	2	0.2856
40	2	0.2538
47	2	0.403
10	4	0.4905
20	4	0.1495
30	4	0.2767
40	4	0.2032
47	4	0.408
10	6	0.2286
20	6	0.3041
30	6	0.2856
40	6	0.1778
47	6	0.408
10	8	0.4197
20	8	0.1366
30	8	0.2767
40	8	0.1725
47	8	0.408
10	10	0.2926
20	10	0.3041
30	10	0.2592
40	10	0.3066
47	10	0.408
10	0	0.8661
20	0	0.4147
30	0	0.4375
40	0	0.2311
47	0	0.1619
10	2	0.4165
20	2	0.7064
30	2	0.5495
40	2	0.2609
47	2	0.46
10	4	0.2844
20	4	0.7064
30	4	0.372
40	4	0.2609
47	4	0.4613
10	6	0.1083
20	6	0.6692
30	6	0.5071
40	6	0.2609
47	6	0.4575
10	8	0.1083
20	8	0.5705
30	8	0.372
40	8	0.1696
47	8	0.4203
10	10	0.1083
20	10	0.6962
30	10	0.4325
40	10	0.115
47	10	0.3641
10	0	0.7151
20	0	0.2546
30	0	0.2944
40	0	0.1872
47	0	0.2399
10	2	0.6634
20	2	0.6032
30	2	0.182
40	2	0.2325
47	2	0.1556
10	4	0.5149
20	4	0.4929
30	4	0.24
40	4	0.2274
47	4	0.1614
10	6	0.5412
20	6	0.3679
30	6	0.22
40	6	0.2283
47	6	0.1557
10	8	0.3411
20	8	0.4681
30	8	0.24
40	8	0.2281
47	8	0.0664
10	10	0.5023
20	10	0.4507
30	10	0.2526
40	10	0.2054
47	10	0.1659
10	0	0.6209
20	0	0.6627
30	0	0.3403
40	0	0.2173
47	0	0.3573
10	2	0.7524
20	2	0.529
30	2	0.1055
40	2	0.2395
47	2	0.2043
10	4	0.7023
20	4	0.529
30	4	0.2039
40	4	0.2305
47	4	0.2063
10	6	0.6117
20	6	0.4561
30	6	0.018
40	6	0.2101
47	6	0.1996
10	8	0.26
20	8	0.529
30	8	0.0716
40	8	0.1732
47	8	0.2063
10	10	0.26
20	10	0.4591
30	10	0.2039
40	10	0.213
47	10	0.0795
10	0	0.5408
20	0	0.4932
30	0	0.3931
40	0	0.5226
47	0	0.3989
10	2	0.8133
20	2	0.48
30	2	0.5365
40	2	0.336
47	2	0.4517
10	4	0.8073
20	4	0.4459
30	4	0.5425
40	4	0.3293
47	4	0.4508
10	6	0.7936
20	6	0.4034
30	6	0.5192
40	6	0.2699
47	6	0.4752
10	8	0.8358
20	8	0.4274
30	8	0.5358
40	8	0.2476
47	8	0.4536
10	10	0.7975
20	10	0.3887
30	10	0.5228
40	10	0.344
47	10	0.4668
10	0	0.8277
20	0	0.4192
30	0	0.341
40	0	0.195
47	0	0.2573
10	2	0.6081
20	2	0.2987
30	2	0.2857
40	2	0.482
47	2	0.1672
10	4	0.4772
20	4	0.3384
30	4	0.2857
40	4	0.4716
47	4	0.1599
10	6	0.2763
20	6	0.2168
30	6	0.2857
40	6	0.4684
47	6	0.1637
10	8	0.4641
20	8	0.3215
30	8	0.0663
40	8	0.4179
47	8	0.1542
10	10	0.4641
20	10	0.2623
30	10	0.2857
40	10	0.4076
47	10	0.1511
10	0	0.8958
20	0	0.3949
30	0	0.3636
40	0	0.292
47	0	0.3399
10	2	0.8726
20	2	0.1916
30	2	0.2984
40	2	0.3078
47	2	0.4096
10	4	0.8352
20	4	0.0983
30	4	0.2401
40	4	0.3078
47	4	0.4093
10	6	0.894
20	6	0.2177
30	6	0.1705
40	6	0.3078
47	6	0.2979
10	8	0.894
20	8	0.0773
30	8	0.1982
40	8	0.2358
47	8	0.3856
10	10	0.8528
20	10	0.0835
30	10	0.1734
40	10	0.0894
47	10	0.4011
10	0	0.6951
20	0	0.4302
30	0	0.4673
40	0	0.1908
47	0	0.3896
10	2	0.7521
20	2	0.3225
30	2	0.2049
40	2	0.325
47	2	0.4329
10	4	0.1291
20	4	0.2616
30	4	0.2049
40	4	0.325
47	4	0.3374
10	6	0.3015
20	6	0.2249
30	6	0.2049
40	6	0.3012
47	6	0.4126
10	8	0.7308
20	8	0.2652
30	8	0.1883
40	8	0.3215
47	8	0.3164
10	10	0.7308
20	10	0.0326
30	10	0.1978
40	10	0.1654
47	10	0.4126
10	0	0.5946
20	0	0.5967
30	0	0.2212
40	0	0.2048
47	0	0.2728
10	2	0.5601
20	2	0.4593
30	2	0.1955
40	2	0.2216
47	2	0.1965
10	4	0.3541
20	4	0.4655
30	4	0.1068
40	4	0.2105
47	4	0.2446
10	6	0.573
20	6	0.4525
30	6	0.1262
40	6	0.1795
47	6	0.2511
10	8	0.3541
20	8	0.4249
30	8	0.1955
40	8	0.2216
47	8	0.1096
10	10	0.3541
20	10	0.3719
30	10	0.1339
40	10	0.0994
47	10	0.1462
10	0	0.8758
20	0	0.3622
30	0	0.5505
40	0	0.4172
47	0	0.3313
10	2	0.5787
20	2	0.5472
30	2	0.4005
40	2	0.3341
47	2	0.2456
10	4	0.503
20	4	0.1363
30	4	0.4025
40	4	0.363
47	4	0.2482
10	6	0.31
20	6	0.4542
30	6	0.4026
40	6	0.2126
47	6	0.1305
10	8	0.4852
20	8	0.1363
30	8	0.1258
40	8	0.3584
47	8	0.2426
10	10	0.1961
20	10	0.4032
30	10	0.1617
40	10	0.1674
47	10	0.2456
10	0	0.8238
20	0	0.3863
30	0	0.3994
40	0	0.2525
47	0	0.2071
10	2	0.6495
20	2	0.1948
30	2	0.1621
40	2	0.373
47	2	0.3316
10	4	0.6495
20	4	0.1948
30	4	0.1621
40	4	0.3733
47	4	0.3313
10	6	0.6132
20	6	0.1503
30	6	0.1725
40	6	0.2885
47	6	0.3331
10	8	0.3624
20	8	0.1161
30	8	0.1505
40	8	0.3739
47	8	0.1975
10	10	0.6603
20	10	0.0148
30	10	0.1114
40	10	0.2553
47	10	0.3072
10	0	0.6929
20	0	0.502
30	0	0.2904
40	0	0.3483
47	0	0.3874
10	2	0.7052
20	2	0.2475
30	2	0.3512
40	2	0.3759
47	2	0.3471
10	4	0.3905
20	4	0.1635
30	4	0.3626
40	4	0.4216
47	4	0.3453
10	6	0.512
20	6	0.2475
30	6	0.3283
40	6	0.3904
47	6	0.3385
10	8	0.512
20	8	0.1065
30	8	0.3626
40	8	0.4133
47	8	0.3191
10	10	0.512
20	10	0.1981
30	10	0.3283
40	10	0.3962
47	10	0.2647
10	0	0.5454
20	0	0.403
30	0	0.2381
40	0	0.3572
47	0	0.3426
10	2	0.477
20	2	0.4526
30	2	0.4507
40	2	0.2156
47	2	0.1127
10	4	0.446
20	4	0.4234
30	4	0.4506
40	4	0.2156
47	4	0.1127
10	6	0.0495
20	6	0.3444
30	6	0.2418
40	6	0.0812
47	6	0.2037
10	8	0.0294
20	8	0.3694
30	8	0.4506
40	8	0.272
47	8	0.1367
10	10	0.0294
20	10	0.2726
30	10	0.4021
40	10	0.2321
47	10	0.0665
10	0	0.7642
20	0	0.4547
30	0	0.2291
40	0	0.3038
47	0	0.1765
10	2	0.5499
20	2	0.2265
30	2	0.2363
40	2	0.6051
47	2	0.2439
10	4	0.5762
20	4	0.2346
30	4	0.2406
40	4	0.6051
47	4	0.2899
10	6	0.6873
20	6	0.1143
30	6	0.2406
40	6	0.5868
47	6	0.1702
10	8	0.6873
20	8	0.2346
30	8	0.1952
40	8	0.5986
47	8	0.1008
10	10	0.6873
20	10	0.0264
30	10	0.2363
40	10	0.4807
47	10	0.028
10	0	0.3777
20	0	0.4418
30	0	0.2622
40	0	0.1254
47	0	0.1719
10	2	0.5506
20	2	0.5224
30	2	0.4736
40	2	0.289
47	2	0.226
10	4	0.1776
20	4	0.5224
30	4	0.4632
40	4	0.3079
47	4	0.2319
10	6	0.5506
20	6	0.4704
30	6	0.4659
40	6	0.2255
47	6	0.2263
10	8	0.1776
20	8	0.3535
30	8	0.4912
40	8	0.1448
47	8	0.2374
10	10	0.1776
20	10	0.3425
30	10	0.4445
40	10	0.3101
47	10	0.16
10	0	0.9032
20	0	0.6395
30	0	0.4441
40	0	0.2723
47	0	0.2169
10	2	0.5742
20	2	0.2784
30	2	0.1636
40	2	0.2444
47	2	0.3129
10	4	0.5332
20	4	0.2584
30	4	0.0997
40	4	0.2444
47	4	0.3224
10	6	0.00472
20	6	0.2589
30	6	0.1603
40	6	0.2444
47	6	0.326
10	8	0.2219
20	8	0.2099
30	8	0.0997
40	8	0.198
47	8	0.3238
10	10	0.1203
20	10	0.0978
30	10	0.2095
40	10	0.2444
47	10	0.0578
10	0	0.8803
20	0	0.5222
30	0	0.2402
40	0	0.315
47	0	0.3928
10	2	0.6298
20	2	0.2579
30	2	0.3056
40	2	0.3213
47	2	0.2208
10	4	0.496
20	4	0.2479
30	4	0.2066
40	4	0.3283
47	4	0.233
10	6	0.496
20	6	0.212
30	6	0.3056
40	6	0.2285
47	6	0.2348
10	8	0.4126
20	8	0.0874
30	8	0.3119
40	8	0.2652
47	8	0.1637
10	10	0.4217
20	10	0.2045
30	10	0.34
40	10	0.2911
47	10	0.139
10	0	0.8816
20	0	0.5508
30	0	0.3123
40	0	0.2898
47	0	0.2314
10	2	0.6609
20	2	0.3993
30	2	0.4991
40	2	0.1767
47	2	0.471
10	4	0.3529
20	4	0.3465
30	4	0.5063
40	4	0.1834
47	4	0.471
10	6	0.4408
20	6	0.3149
30	6	0.51
40	6	0.2202
47	6	0.471
10	8	0.3529
20	8	0.2693
30	8	0.5063
40	8	0.2108
47	8	0.4546
10	10	0.3529
20	10	0.3993
30	10	0.5051
40	10	0.0967
47	10	0.471
10	0	0.8331
20	0	0.601
30	0	0.2291
40	0	0.4355
47	0	0.1852
10	2	0.7609
20	2	0.3475
30	2	0.1195
40	2	0.3816
47	2	0.3432
10	4	0.2994
20	4	0.4003
30	4	0.1138
40	4	0.3568
47	4	0.3361
10	6	0.3828
20	6	0.3218
30	6	0.1329
40	6	0.3816
47	6	0.3431
10	8	0.2994
20	8	0.1434
30	8	0.1177
40	8	0.3498
47	8	0.3361
10	10	0.3488
20	10	0.3046
30	10	0.0942
40	10	0.3875
47	10	0.3467
10	0	0.6019
20	0	0.372
30	0	0.3307
40	0	0.2319
47	0	0.1916
10	2	0.2319
20	2	0.3682
30	2	0.1511
40	2	0.4905
47	2	0.1517
10	4	0.0234
20	4	0.2092
30	4	0.1511
40	4	0.5074
47	4	0.1619
10	6	0.2319
20	6	0.3316
30	6	0.1534
40	6	0.4959
47	6	0.1714
10	8	0.0234
20	8	0.1303
30	8	0.1511
40	8	0.5347
47	8	0.1714
10	10	0.2897
20	10	0.0341
30	10	0.1225
40	10	0.3812
47	10	0.1737
10	0	0.5083
20	0	0.4143
30	0	0.3637
40	0	0.3881
47	0	0.3128
10	2	0.62
20	2	0.2466
30	2	0.1949
40	2	0.2859
47	2	0.4143
10	4	0.6116
20	4	0.1869
30	4	0.2402
40	4	0.2893
47	4	0.4096
10	6	0.1346
20	6	0.2357
30	6	0.1711
40	6	0.2681
47	6	0.4135
10	8	0.1137
20	8	0.1053
30	8	0.2467
40	8	0.1819
47	8	0.389
10	10	0.0359
20	10	0.2505
30	10	0.2143
40	10	0.2424
47	10	0.4085
10	0	0.6395
20	0	0.2736
30	0	0.4576
40	0	0.4855
47	0	0.3819
10	2	0.8627
20	2	0.4664
30	2	0.2618
40	2	0.2013
47	2	0.2468
10	4	0.8498
20	4	0.3399
30	4	0.2618
40	4	0.158
47	4	0.249
10	6	0.5882
20	6	0.3866
30	6	0.1964
40	6	0.158
47	6	0.2386
10	8	0.7603
20	8	0.3285
30	8	0.2293
40	8	0.2156
47	8	0.2389
10	10	0.7603
20	10	0.283
30	10	0.1734
40	10	0.1757
47	10	0.198
10	0	0.5753
20	0	0.2078
30	0	0.3576
40	0	0.2965
47	0	0.5338
10	2	0.6367
20	2	0.5632
30	2	0.5781
40	2	0.2575
47	2	0.2274
10	4	0.6136
20	4	0.5889
30	4	0.5736
40	4	0.2613
47	4	0.2274
10	6	0.0837
20	6	0.4944
30	6	0.5678
40	6	0.2421
47	6	0.2274
10	8	0.4759
20	8	0.1442
30	8	0.5421
40	8	0.137
47	8	0.2093
10	10	0.4759
20	10	0.2669
30	10	0.5323
40	10	0.2277
47	10	0.1899
10	0	0.6548
20	0	0.6263
30	0	0.2887
40	0	0.1851
47	0	0.2445
10	2	0.7234
20	2	0.4139
30	2	0.36
40	2	0.2408
47	2	0.2667
10	4	0.4567
20	4	0.3653
30	4	0.402
40	4	0.2408
47	4	0.2482
10	6	0.2908
20	6	0.3798
30	6	0.3709
40	6	0.2874
47	6	0.263
10	8	0.0538
20	8	0.115
30	8	0.1708
40	8	0.2408
47	8	0.2538
10	10	0.0538
20	10	0.3843
30	10	0.3633
40	10	0.1309
47	10	0.263
10	0	0.3875
20	0	0.2079
30	0	0.3366
40	0	0.4272
47	0	0.2074
10	2	0.5248
20	2	0.4138
30	2	0.5694
40	2	0.457
47	2	0.3646
10	4	0.5773
20	4	0.401
30	4	0.5727
40	4	0.4542
47	4	0.3597
10	6	0.4259
20	6	0.413
30	6	0.5386
40	6	0.457
47	6	0.364
10	8	0.2194
20	8	0.3902
30	8	0.5433
40	8	0.4564
47	8	0.364
10	10	0.2194
20	10	0.2496
30	10	0.5507
40	10	0.457
47	10	0.2868
10	0	0.7149
20	0	0.4598
30	0	0.2668
40	0	0.4357
47	0	0.4913
10	2	0.5611
20	2	0.2732
30	2	0.2528
40	2	0.352
47	2	0.1721
10	4	0.5828
20	4	0.2179
30	4	0.284
40	4	0.4238
47	4	0.2394
10	6	0.1653
20	6	0.3237
30	6	0.284
40	6	0.3065
47	6	0.306
10	8	0.0825
20	8	0.2262
30	8	0.2686
40	8	0.1717
47	8	0.2394
10	10	0.0825
20	10	0.2179
30	10	0.2559
40	10	0.4006
47	10	0.1809
10	0	0.5464
20	0	0.4154
30	0	0.1706
40	0	0.4732
47	0	0.2597
10	2	0.7103
20	2	0.4988
30	2	0.3193
40	2	0.3313
47	2	0.2439
10	4	0.7103
20	4	0.4988
30	4	0.3038
40	4	0.3709
47	4	0.2439
10	6	0.1739
20	6	0.4336
30	6	0.2514
40	6	0.2938
47	6	0.2439
10	8	0.3924
20	8	0.179
30	8	0.3561
40	8	0.3613
47	8	0.2439
10	10	0.3846
20	10	0.3761
30	10	0.2347
40	10	0.3709
47	10	0.2361
10	0	0.5336
20	0	0.4744
30	0	0.374
40	0	0.2126
47	0	0.3582
10	2	0.4213
20	2	0.3591
30	2	0.4772
40	2	0.4676
47	2	0.2952
10	4	0.4011
20	4	0.4105
30	4	0.5054
40	4	0.4744
47	4	0.2952
10	6	0.2644
20	6	0.3814
30	6	0.4726
40	6	0.4395
[truncated: 4,001 more rows]
